# Supplementary material for: mRNA Subtype of Cancer-Associated Fibroblasts Significantly Affects Key Characteristics of Head and Neck Cancer Cells
Source: Cancers (Basel). 2022 May 3;14(9):2286. doi: 10.3390/cancers14092286 (PMC9102192; doi:10.3390/cancers14092286)
Supplement: Supplementary file 1 [file cancers-14-02286-s001.zip]

Archive with 3 entries (3 files):
- Supplementary information.pdf
- Table S6_raw_data.xlsx
- TableS1-S5.xlsx
