# Supplementary material for: mRNA Subtype of Cancer-Associated Fibroblasts Significantly Affects Key Characteristics of Head and Neck Cancer Cells
Source: Cancers (Basel). 2022 May 3;14(9):2286. doi: 10.3390/cancers14092286 (PMC9102192; doi:10.3390/cancers14092286)
Supplement: Supplementary file 1 [file cancers-14-02286-s001.zip › Table S6_raw_data.xlsx]

## Sheet: raw.colony.forming
primary.culture	what.is.measured	coculture	repetition	colony.area	primary.culture.short
M.5.1	FaDu	primary.culture	1	0.0480688	M.5
M.5.1	FaDu	primary.culture	2	0.0893603	M.5
M.5.1	FaDu	primary.culture	3	0.0263648	M.5
M.5.1	Detroit562	primary.culture	1	0.243844	M.5
M.5.1	Detroit562	primary.culture	2	0.204144	M.5
M.5.1	Detroit562	primary.culture	3	0.261174	M.5
M.6.1	FaDu	primary.culture	1	0.21723	M.6
M.6.1	FaDu	primary.culture	2	0.252414	M.6
M.6.1	FaDu	primary.culture	3	0.194434	M.6
M.6.1	Detroit562	primary.culture	1	0.17004	M.6
M.6.1	Detroit562	primary.culture	2	0.238088	M.6
M.6.1	Detroit562	primary.culture	3	0.24333	M.6
M.7.1	FaDu	primary.culture	1	0.165856	M.7
M.7.1	FaDu	primary.culture	2	0.245451	M.7
M.7.1	FaDu	primary.culture	3	0.271928	M.7
M.7.1	Detroit562	primary.culture	1	-	M.7
M.7.1	Detroit562	primary.culture	2	-	M.7
M.7.1	Detroit562	primary.culture	3	-	M.7
M.9.1	FaDu	primary.culture	1	0.116583	M.9
M.9.1	FaDu	primary.culture	2	0.117505	M.9
M.9.1	FaDu	primary.culture	3	0.0919872	M.9
M.9.1	Detroit562	primary.culture	1	-	M.9
M.9.1	Detroit562	primary.culture	2	-	M.9
M.9.1	Detroit562	primary.culture	3	-	M.9
M.11.1	FaDu	primary.culture	1	0.194636	M.11
M.11.1	FaDu	primary.culture	2	0.276352	M.11
M.11.1	FaDu	primary.culture	3	0.215621	M.11
M.11.1	Detroit562	primary.culture	1	-	M.11
M.11.1	Detroit562	primary.culture	2	-	M.11
M.11.1	Detroit562	primary.culture	3	-	M.11
M.12.1	FaDu	primary.culture	1	0.144362	M.12
M.12.1	FaDu	primary.culture	2	0.134952	M.12
M.12.1	FaDu	primary.culture	3	0.161738	M.12
M.12.1	Detroit562	primary.culture	1	-	M.12
M.12.1	Detroit562	primary.culture	2	-	M.12
M.12.1	Detroit562	primary.culture	3	-	M.12
M.14.1	FaDu	primary.culture	1	0.0890247	M.14
M.14.1	FaDu	primary.culture	2	0.131253	M.14
M.14.1	FaDu	primary.culture	3	0.10491	M.14
M.14.1	Detroit562	primary.culture	1	-	M.14
M.14.1	Detroit562	primary.culture	2	-	M.14
M.14.1	Detroit562	primary.culture	3	-	M.14
M.17.1	FaDu	primary.culture	1	0.165135	M.17
M.17.1	FaDu	primary.culture	2	0.144611	M.17
M.17.1	FaDu	primary.culture	3	0.115926	M.17
M.17.1	Detroit562	primary.culture	1	0.0270613	M.17
M.17.1	Detroit562	primary.culture	2	0.07274	M.17
M.17.1	Detroit562	primary.culture	3	0.0440197	M.17
M.21.1	FaDu	primary.culture	1	0.324604	M.21
M.21.1	FaDu	primary.culture	2	0.317473	M.21
M.21.1	FaDu	primary.culture	3	0.518943	M.21
M.21.1	Detroit562	primary.culture	1	0.0127502	M.21
M.21.1	Detroit562	primary.culture	2	0.0715399	M.21
M.21.1	Detroit562	primary.culture	3	0.0877039	M.21
M.24.1	FaDu	primary.culture	1	0.31626	M.24
M.24.1	FaDu	primary.culture	2	0.327633	M.24
M.24.1	FaDu	primary.culture	3	0.331575	M.24
M.24.1	Detroit562	primary.culture	1	0.0488159	M.24
M.24.1	Detroit562	primary.culture	2	0.0430976	M.24
M.24.1	Detroit562	primary.culture	3	0.0426371	M.24
M.26.1	FaDu	primary.culture	1	0.400277	M.26
M.26.1	FaDu	primary.culture	2	0.257502	M.26
M.26.1	FaDu	primary.culture	3	0.221789	M.26
M.26.1	Detroit562	primary.culture	1	0.286682	M.26
M.26.1	Detroit562	primary.culture	2	0.353847	M.26
M.26.1	Detroit562	primary.culture	3	0.308753	M.26
M.27.1	FaDu	primary.culture	1	0.307711	M.27
M.27.1	FaDu	primary.culture	2	0.328581	M.27
M.27.1	FaDu	primary.culture	3	0.37736	M.27
M.27.1	Detroit562	primary.culture	1	0.144352	M.27
M.27.1	Detroit562	primary.culture	2	0.172637	M.27
M.27.1	Detroit562	primary.culture	3	0.202923	M.27
M.28.1	FaDu	primary.culture	1	0.39671	M.28
M.28.1	FaDu	primary.culture	2	0.429761	M.28
M.28.1	FaDu	primary.culture	3	0.407401	M.28
M.28.1	Detroit562	primary.culture	1	0.0685466	M.28
M.28.1	Detroit562	primary.culture	2	0.0655347	M.28
M.28.1	Detroit562	primary.culture	3	0.067197	M.28
M.29.1	FaDu	primary.culture	1	0.371654	M.29
M.29.1	FaDu	primary.culture	2	0.393533	M.29
M.29.1	FaDu	primary.culture	3	0.538869	M.29
M.29.1	Detroit562	primary.culture	1	0.0214099	M.29
M.29.1	Detroit562	primary.culture	2	0.154369	M.29
M.29.1	Detroit562	primary.culture	3	0.105692	M.29
M.30.1	FaDu	primary.culture	1	0.165701	M.30
M.30.1	FaDu	primary.culture	2	0.386867	M.30
M.30.1	FaDu	primary.culture	3	0.317128	M.30
M.30.1	Detroit562	primary.culture	1	0.081671	M.30
M.30.1	Detroit562	primary.culture	2	0.0621492	M.30
M.30.1	Detroit562	primary.culture	3	0.100671	M.30
M.31.1	FaDu	primary.culture	1	0.358477	M.31
M.31.1	FaDu	primary.culture	2	0.428312	M.31
M.31.1	FaDu	primary.culture	3	0.32671	M.31
M.31.1	Detroit562	primary.culture	1	0.0257618	M.31
M.31.1	Detroit562	primary.culture	2	0.101663	M.31
M.31.1	Detroit562	primary.culture	3	0.128407	M.31
M.32.1	FaDu	primary.culture	1	0.267748	M.32
M.32.1	FaDu	primary.culture	2	0.126972	M.32
M.32.1	FaDu	primary.culture	3	0.207274	M.32
M.32.1	Detroit562	primary.culture	1	0.307946	M.32
M.32.1	Detroit562	primary.culture	2	0.298477	M.32
M.32.1	Detroit562	primary.culture	3	0.294352	M.32
M.34.1	FaDu	primary.culture	1	0.138851	M.34
M.34.1	FaDu	primary.culture	2	0.238364	M.34
M.34.1	FaDu	primary.culture	3	0.202324	M.34
M.34.1	Detroit562	primary.culture	1	0.122933	M.34
M.34.1	Detroit562	primary.culture	2	0.173055	M.34
M.34.1	Detroit562	primary.culture	3	0.0991828	M.34
HGFb	FaDu	primary.culture	1	0.0129008	HGFb
HGFb	FaDu	primary.culture	2	0.0737587	HGFb
HGFb	FaDu	primary.culture	3	0.05	HGFb
HGFb	Detroit562	primary.culture	1	0.0588473	HGFb
HGFb	Detroit562	primary.culture	2	0.0452136	HGFb
HGFb	Detroit562	primary.culture	3	0.139397	HGFb
ZPF	FaDu	primary.culture	1	0.372529	ZPF
ZPF	FaDu	primary.culture	2	0.41835	ZPF
ZPF	FaDu	primary.culture	3	0.395439	ZPF
ZPF	Detroit562	primary.culture	1	0.135173	ZPF
ZPF	Detroit562	primary.culture	2	0.13373	ZPF
ZPF	Detroit562	primary.culture	3	0.132952	ZPF
0	FaDu	ctrl	1	0.110304	0
0	FaDu	ctrl	2	0.149275	0
0	FaDu	ctrl	3	0.10576	0
0	Detroit562	ctrl	1	0.0419754	0
0	Detroit562	ctrl	2	0.0389433	0
0	Detroit562	ctrl	3	0.133502	0

## Sheet: raw.OCR_ECAR_seahorse
primary.culture	what.is.measured	coculture	repetition	mito.ATP	glyco.ATP	total ATP production rate	mito.glyco.ratio	primary.culture.short	mito.ATP	glyco.ATP	total ATP production rate	mito.glyco.ratio
M.5.1	primary.culture	FaDu	1					M.5			average
M.5.1	primary.culture	FaDu	2					M.5
M.5.1	primary.culture	FaDu	3					M.5
M.5.1	primary.culture	Detroit562	1					M.5
M.5.1	primary.culture	Detroit562	2					M.5
M.5.1	primary.culture	Detroit562	3					M.5
M.5.1	FaDu	primary.culture	1	80.7008	39.4235	120.124	2.04702	M.5	242.626	120.208	353.968	2.15629
M.5.1	FaDu	primary.culture	2	280.075	122.106	402.181	2.2937	M.5
M.5.1	FaDu	primary.culture	3	367.101	172.498	539.599	2.12814	M.5
M.5.1	Detroit562	primary.culture	1	24.4049	146.804	171.209	0.166241	M.5	24.0514	166.689	190.741	0.148232
M.5.1	Detroit562	primary.culture	2	22.8579	203.368	226.226	0.112397	M.5
M.5.1	Detroit562	primary.culture	3	24.8913	149.896	174.787	0.166057	M.5
M.6.1	primary.culture	FaDu	1					M.6
M.6.1	primary.culture	FaDu	2					M.6
M.6.1	primary.culture	FaDu	3					M.6
M.6.1	primary.culture	Detroit562	1					M.6
M.6.1	primary.culture	Detroit562	2					M.6
M.6.1	primary.culture	Detroit562	3					M.6
M.6.1	FaDu	primary.culture	1	11.9357	114.092	126.027	0.104615	M.6	77.9456	132.837	200.86	0.644659
M.6.1	FaDu	primary.culture	2	12.2184	134.017	146.236	0.0911705	M.6
M.6.1	FaDu	primary.culture	3	209.683	120.633	330.315	1.73819	M.6
M.6.1	Detroit562	primary.culture	1	17.595	162.607	180.202	0.108206	M.6	16.6656	143.748	160.413	0.115136
M.6.1	Detroit562	primary.culture	2	20.3941	149.539	169.933	0.13638	M.6
M.6.1	Detroit562	primary.culture	3	12.0075	119.097	131.104	0.100821	M.6
M.7.1	primary.culture	FaDu	1					M.7
M.7.1	primary.culture	FaDu	2					M.7
M.7.1	primary.culture	FaDu	3					M.7
M.7.1	primary.culture	Detroit562	1					M.7
M.7.1	primary.culture	Detroit562	2					M.7
M.7.1	primary.culture	Detroit562	3					M.7
M.7.1	FaDu	primary.culture	1	16.7506	51.2002	67.9508	0.327158	M.7	13.328	77.2538	90.5818	0.193232
M.7.1	FaDu	primary.culture	2	8.28756	72.7911	81.0787	0.113854	M.7
M.7.1	FaDu	primary.culture	3	14.9459	107.77	122.716	0.138683	M.7
M.7.1	Detroit562	primary.culture	1					M.7
M.7.1	Detroit562	primary.culture	2					M.7
M.7.1	Detroit562	primary.culture	3					M.7
M.9.1	primary.culture	FaDu	1					M.9
M.9.1	primary.culture	FaDu	2					M.9
M.9.1	primary.culture	FaDu	3					M.9
M.9.1	primary.culture	Detroit562	1					M.9
M.9.1	primary.culture	Detroit562	2					M.9
M.9.1	primary.culture	Detroit562	3					M.9
M.9.1	FaDu	primary.culture	1	459.226	182.492	641.718	2.51642	M.9	462.851	208.634	671.486	2.23615
M.9.1	FaDu	primary.culture	2	451.644	214.965	666.609	2.10101	M.9
M.9.1	FaDu	primary.culture	3	477.683	228.447	706.13	2.091	M.9
M.9.1	Detroit562	primary.culture	1					M.9
M.9.1	Detroit562	primary.culture	2					M.9
M.9.1	Detroit562	primary.culture	3					M.9
M.10.3	primary.culture	FaDu	1					M.10.3
M.10.3	primary.culture	FaDu	2					M.10.3
M.10.3	primary.culture	FaDu	3					M.10.3
M.10.3	primary.culture	Detroit562	1					M.10.3
M.10.3	primary.culture	Detroit562	2					M.10.3
M.10.3	primary.culture	Detroit562	3					M.10.3
M.10.3	FaDu	primary.culture	1	0	61.4445	61.4445	0	M.10.3	6.30961	50.2521	56.5617	0.141947
M.10.3	FaDu	primary.culture	2	9.69745	42.1241	51.8216	0.230211	M.10.3
M.10.3	FaDu	primary.culture	3	9.23139	47.1877	56.4191	0.195631	M.10.3
M.10.3	Detroit562	primary.culture	1					M.10.3
M.10.3	Detroit562	primary.culture	2					M.10.3
M.10.3	Detroit562	primary.culture	3					M.10.3
M.11.1	primary.culture	FaDu	1					M.11
M.11.1	primary.culture	FaDu	2					M.11
M.11.1	primary.culture	FaDu	3					M.11
M.11.1	primary.culture	Detroit562	1					M.11
M.11.1	primary.culture	Detroit562	2					M.11
M.11.1	primary.culture	Detroit562	3					M.11
M.11.1	FaDu	primary.culture	1	376.047	187.648	563.695	2.004	M.11	265.1	183.895	448.996	1.37822
M.11.1	FaDu	primary.culture	2	399.808	198.602	598.411	2.01311	M.11
M.11.1	FaDu	primary.culture	3	19.4455	165.436	184.882	0.117541	M.11
M.11.1	Detroit562	primary.culture	1					M.11
M.11.1	Detroit562	primary.culture	2					M.11
M.11.1	Detroit562	primary.culture	3					M.11
M.12.1	primary.culture	FaDu	1					M.12
M.12.1	primary.culture	FaDu	2					M.12
M.12.1	primary.culture	FaDu	3					M.12
M.12.1	primary.culture	Detroit562	1					M.12
M.12.1	primary.culture	Detroit562	2					M.12
M.12.1	primary.culture	Detroit562	3					M.12
M.12.1	FaDu	primary.culture	1	224.013	119.467	343.48	1.8751	M.12	209.237	119.327	328.565	1.75304
M.12.1	FaDu	primary.culture	2	189.172	112.427	301.599	1.68262	M.12
M.12.1	FaDu	primary.culture	3	214.526	126.088	340.614	1.7014	M.12
M.12.1	Detroit562	primary.culture	1					M.12
M.12.1	Detroit562	primary.culture	2					M.12
M.12.1	Detroit562	primary.culture	3					M.12
M.14.1	primary.culture	FaDu	1					M.14
M.14.1	primary.culture	FaDu	2					M.14
M.14.1	primary.culture	FaDu	3					M.14
M.14.1	primary.culture	Detroit562	1					M.14
M.14.1	primary.culture	Detroit562	2					M.14
M.14.1	primary.culture	Detroit562	3					M.14
M.14.1	FaDu	primary.culture	1	674.179	125.927	800.107	5.35371	M.14	237.033	121.394	358.426	1.886
M.14.1	FaDu	primary.culture	2	24.3258	127.973	152.299	0.190086	M.14
M.14.1	FaDu	primary.culture	3	12.5933	110.281	122.874	0.114193	M.14
M.14.1	Detroit562	primary.culture	1					M.14
M.14.1	Detroit562	primary.culture	2					M.14
M.14.1	Detroit562	primary.culture	3					M.14
M.17.1	primary.culture	FaDu	1					M.17
M.17.1	primary.culture	FaDu	2					M.17
M.17.1	primary.culture	FaDu	3					M.17
M.17.1	primary.culture	Detroit562	1					M.17
M.17.1	primary.culture	Detroit562	2					M.17
M.17.1	primary.culture	Detroit562	3					M.17
M.17.1	FaDu	primary.culture	1	549.174	132.452	681.625	4.14623	M.17	539.424	130.438	653.048	4.79422
M.17.1	FaDu	primary.culture	2	468.612	101.954	570.566	4.59631	M.17
M.17.1	FaDu	primary.culture	3	600.485	106.467	706.952	5.64011	M.17
M.17.1	Detroit562	primary.culture	1	7.51297	180.88	188.393	0.0415357	M.17	6.43335	193.468	199.901	0.0334475
M.17.1	Detroit562	primary.culture	2	6.80619	204.98	211.786	0.0332041	M.17
M.17.1	Detroit562	primary.culture	3	4.98088	194.544	199.525	0.0256028	M.17
M.21.1	primary.culture	FaDu	1					M.21
M.21.1	primary.culture	FaDu	2					M.21
M.21.1	primary.culture	FaDu	3					M.21
M.21.1	primary.culture	Detroit562	1					M.21
M.21.1	primary.culture	Detroit562	2					M.21
M.21.1	primary.culture	Detroit562	3					M.21
M.21.1	FaDu	primary.culture	1	17.9902	158.111	176.101	0.113782	M.21	192.526	157.414	333.89	1.71958
M.21.1	FaDu	primary.culture	2	14.1961	155.888	170.084	0.0910657	M.21
M.21.1	FaDu	primary.culture	3	545.391	110.093	655.484	4.95391	M.21
M.21.1	Detroit562	primary.culture	1	5.85016	205.564	211.414	0.0284591	M.21	5.34874	152.166	157.515	0.0338329
M.21.1	Detroit562	primary.culture	2	1.15899	105.237	106.396	0.0110131	M.21
M.21.1	Detroit562	primary.culture	3	9.03709	145.697	154.734	0.0620266	M.21
M.24.1	primary.culture	FaDu	1					M.24
M.24.1	primary.culture	FaDu	2					M.24
M.24.1	primary.culture	FaDu	3					M.24
M.24.1	primary.culture	Detroit562	1					M.24
M.24.1	primary.culture	Detroit562	2					M.24
M.24.1	primary.culture	Detroit562	3					M.24
M.24.1	FaDu	primary.culture	1	230.425	117.884	348.31	1.95468	M.24	231.125	153.155	351.897	1.91467
M.24.1	FaDu	primary.culture	2	232.707	124.9	357.607	1.86315	M.24
M.24.1	FaDu	primary.culture	3	230.242	119.532	349.774	1.9262	M.24
M.24.1	Detroit562	primary.culture	1	307.966	250.303	558.269	1.23037	M.24	309.074	255.968	565.042	1.2195
M.24.1	Detroit562	primary.culture	2	334.988	236.328	571.317	1.41747	M.24
M.24.1	Detroit562	primary.culture	3	284.268	281.274	565.542	1.01064	M.24
M.26.1	primary.culture	FaDu	1					M.26
M.26.1	primary.culture	FaDu	2					M.26
M.26.1	primary.culture	FaDu	3					M.26
M.26.1	primary.culture	Detroit562	1					M.26
M.26.1	primary.culture	Detroit562	2					M.26
M.26.1	primary.culture	Detroit562	3					M.26
M.26.1	FaDu	primary.culture	1	9.39764	11.2358	20.6334	0.836404	M.26	12.5468	26.2634	29.2696	0.76144
M.26.1	FaDu	primary.culture	2	15.3988	20.4439	35.8426	0.753221	M.26
M.26.1	FaDu	primary.culture	3	12.844	18.4888	31.3328	0.694695	M.26
M.26.1	Detroit562	primary.culture	1	0	54.8852	54.8852	0	M.26	0	91.3013	91.3013	0
M.26.1	Detroit562	primary.culture	2	0	124.739	124.739	0	M.26
M.26.1	Detroit562	primary.culture	3	0	94.2801	94.2801	0	M.26
M.27.1	primary.culture	FaDu	1					M.27
M.27.1	primary.culture	FaDu	2					M.27
M.27.1	primary.culture	FaDu	3					M.27
M.27.1	primary.culture	Detroit562	1					M.27
M.27.1	primary.culture	Detroit562	2					M.27
M.27.1	primary.culture	Detroit562	3					M.27
M.27.1	FaDu	primary.culture	1	184.636	184.2	368.836	1.00237	M.27	202.017	184.619	388.123	1.08461
M.27.1	FaDu	primary.culture	2	187.104	167.167	354.271	1.11926	M.27
M.27.1	FaDu	primary.culture	3	234.312	206.95	441.262	1.13221	M.27
M.27.1	Detroit562	primary.culture	1	6.36435	180.158	186.523	0.0353264	M.27	100.814	157.261	258.075	0.778185
M.27.1	Detroit562	primary.culture	2	11.5919	163.968	175.56	0.0706963	M.27
M.27.1	Detroit562	primary.culture	3	284.487	127.657	412.143	2.22853	M.27
M.28.1	primary.culture	FaDu	1					M.28
M.28.1	primary.culture	FaDu	2					M.28
M.28.1	primary.culture	FaDu	3					M.28
M.28.1	primary.culture	Detroit562	1					M.28
M.28.1	primary.culture	Detroit562	2					M.28
M.28.1	primary.culture	Detroit562	3					M.28
M.28.1	FaDu	primary.culture	1	20.1123	194	214.112	0.103671	M.28	264.117	154.486	401.56	2.43449
M.28.1	FaDu	primary.culture	2	744.851	107.118	851.97	6.95354	M.28
M.28.1	FaDu	primary.culture	3	27.3876	111.211	138.599	0.246266	M.28
M.28.1	Detroit562	primary.culture	1	294.015	205.616	499.631	1.42992	M.28	302.563	199.902	502.465	1.51176
M.28.1	Detroit562	primary.culture	2	340.047	206.53	546.577	1.64647	M.28
M.28.1	Detroit562	primary.culture	3	273.628	187.561	461.188	1.45888	M.28
M.29.1	primary.culture	FaDu	1					M.29
M.29.1	primary.culture	FaDu	2					M.29
M.29.1	primary.culture	FaDu	3					M.29
M.29.1	primary.culture	Detroit562	1					M.29
M.29.1	primary.culture	Detroit562	2					M.29
M.29.1	primary.culture	Detroit562	3					M.29
M.29.1	FaDu	primary.culture	1	137.311	198.759	336.07	0.690843	M.29	131.143	206.715	348.894	0.604428
M.29.1	FaDu	primary.culture	2	159.591	231.32	390.911	0.689913	M.29
M.29.1	FaDu	primary.culture	3	96.5283	223.172	319.701	0.432528	M.29
M.29.1	Detroit562	primary.culture	1	0	173.609	173.609	0	M.29	95.2579	181.571	276.829	0.535152
M.29.1	Detroit562	primary.culture	2	0	193.104	193.104	0	M.29
M.29.1	Detroit562	primary.culture	3	285.774	178.002	463.775	1.60546	M.29
M.30.1	primary.culture	FaDu	1					M.30
M.30.1	primary.culture	FaDu	2					M.30
M.30.1	primary.culture	FaDu	3					M.30
M.30.1	primary.culture	Detroit562	1					M.30
M.30.1	primary.culture	Detroit562	2					M.30
M.30.1	primary.culture	Detroit562	3					M.30
M.30.1	FaDu	primary.culture	1	71.7931	270.853	342.646	0.265063	M.30	82.6149	253.217	340.421	0.322209
M.30.1	FaDu	primary.culture	2	69.8424	252.884	322.727	0.276183	M.30
M.30.1	FaDu	primary.culture	3	106.209	249.68	355.89	0.42538	M.30
M.30.1	Detroit562	primary.culture	1	329.383	239.45	568.833	1.37558	M.30	250.066	246.373	496.439	0.993526
M.30.1	Detroit562	primary.culture	2	400.783	263.652	664.434	1.52012	M.30
M.30.1	Detroit562	primary.culture	3	20.0322	236.016	256.049	0.0848761	M.30
M.31.1	primary.culture	FaDu	1					M.31
M.31.1	primary.culture	FaDu	2					M.31
M.31.1	primary.culture	FaDu	3					M.31
M.31.1	primary.culture	Detroit562	1					M.31
M.31.1	primary.culture	Detroit562	2					M.31
M.31.1	primary.culture	Detroit562	3					M.31
M.31.1	FaDu	primary.culture	1	70.8982	265.21	336.108	0.267329	M.31	71.1087	260.189	337.507	0.26887
M.31.1	FaDu	primary.culture	2	87.7686	256.303	344.072	0.34244	M.31
M.31.1	FaDu	primary.culture	3	54.6592	277.681	332.341	0.196842	M.31
M.31.1	Detroit562	primary.culture	1	8.26958	241.56	249.83	0.0342341	M.31	228.393	218.38	446.773	1.10429
M.31.1	Detroit562	primary.culture	2	341.025	199.296	540.321	1.71115	M.31
M.31.1	Detroit562	primary.culture	3	335.885	214.285	550.169	1.56747	M.31
M.32.1	primary.culture	FaDu	1	107.005	444.331	551.337	0.240824	M.32	92.3233	444.587	551.594	0.202331
M.32.1	primary.culture	FaDu	2	99.7995	453.94	553.74	0.219852	M.32
M.32.1	primary.culture	FaDu	3	70.165	479.54	549.705	0.146317	M.32
M.32.1	primary.culture	Detroit562	1	124.253	400.536	524.789	0.310215	M.32	103.808	337.842	468.353	0.277266
M.32.1	primary.culture	Detroit562	2	128.014	422.144	550.159	0.303248	M.32
M.32.1	primary.culture	Detroit562	3	59.1584	270.953	330.112	0.218334	M.32
M.32.1	FaDu	primary.culture	1	131.158	257.737	388.894	0.508883	M.32	88.8677	201.974	320.617	0.378727
M.32.1	FaDu	primary.culture	2	82.8724	208.21	291.083	0.398022	M.32
M.32.1	FaDu	primary.culture	3	52.573	229.3	281.873	0.229276	M.32
M.32.1	Detroit562	primary.culture	1	195.25	112.648	307.898	1.73328	M.32	139.237	92.3639	231.601	1.48225
M.32.1	Detroit562	primary.culture	2	120.445	91.1979	211.643	1.3207	M.32
M.32.1	Detroit562	primary.culture	3	102.015	73.2461	175.261	1.39277	M.32
M.34.1	primary.culture	FaDu	1					M.34
M.34.1	primary.culture	FaDu	2					M.34
M.34.1	primary.culture	FaDu	3					M.34
M.34.1	primary.culture	Detroit562	1					M.34
M.34.1	primary.culture	Detroit562	2					M.34
M.34.1	primary.culture	Detroit562	3					M.34
M.34.1	FaDu	primary.culture	1	12.874	24.6039	37.4779	0.52325	M.34	17.3535	57.2862	45.6822	0.602332
M.34.1	FaDu	primary.culture	2	23.9477	32.3914	56.3391	0.739322	M.34
M.34.1	FaDu	primary.culture	3	15.2388	27.9907	43.2295	0.544424	M.34
M.34.1	Detroit562	primary.culture	1	0.864779	144.159	145.024	0.00599879	M.34	219.741	167.511	387.252	1.22642
M.34.1	Detroit562	primary.culture	2	339.65	181.35	521	1.87289	M.34
M.34.1	Detroit562	primary.culture	3	318.708	177.024	495.732	1.80037	M.34
HGFb	primary.culture	FaDu	1	47.5028	189.744	237.247	0.250352	HGFb	150.272	227.817	341.226	0.78302
HGFb	primary.culture	FaDu	2	335.704	192.485	528.19	1.74405	HGFb
HGFb	primary.culture	FaDu	3	67.6088	190.633	258.242	0.354654	HGFb
HGFb	primary.culture	Detroit562	1	122.998	338.408	461.406	0.363459	HGFb	171.627	343.395	574.964	0.421167
HGFb	primary.culture	Detroit562	2	204.73	461.927	666.657	0.443208	HGFb
HGFb	primary.culture	Detroit562	3	187.154	409.676	596.829	0.456834	HGFb
HGFb	FaDu	primary.culture	1	334.287	163.57	497.857	2.04369	HGFb	243.605	219.999	401.17	1.95568
HGFb	FaDu	primary.culture	2	8.23882	206.497	214.736	0.0398979	HGFb
HGFb	FaDu	primary.culture	3	388.29	102.629	490.918	3.78345	HGFb
HGFb	Detroit562	primary.culture	1	926.962	407.299	1334.26	2.27587	HGFb	884.099	396.989	1281.09	2.29411
HGFb	Detroit562	primary.culture	2	1000.87	334.236	1335.1	2.9945	HGFb
HGFb	Detroit562	primary.culture	3	724.466	449.432	1173.9	1.61196	HGFb
ZPF	primary.culture	FaDu	1	36.5244	303.694	340.218	0.120267	ZPF	51.6538	314.579	364.65	0.164314
ZPF	primary.culture	FaDu	2	61.8339	325.041	386.875	0.190234	ZPF
ZPF	primary.culture	FaDu	3	56.6029	310.255	366.857	0.18244	ZPF
ZPF	primary.culture	Detroit562	1	127.404	319.326	446.73	0.398979	ZPF	143.142	279.974	430.971	0.517106
ZPF	primary.culture	Detroit562	2	108.884	299.192	408.076	0.363927	ZPF
ZPF	primary.culture	Detroit562	3	193.137	244.97	438.108	0.788411	ZPF
ZPF	FaDu	primary.culture	1	85.5194	256.406	341.925	0.333531	ZPF	98.5105	294.446	405.015	0.320484
ZPF	FaDu	primary.culture	2	124.998	356.242	481.24	0.350879	ZPF
ZPF	FaDu	primary.culture	3	85.0141	306.864	391.878	0.277041	ZPF
ZPF	Detroit562	primary.culture	1	425.45	258.272	683.722	1.64729	ZPF	419.094	262.917	682.011	1.60727
ZPF	Detroit562	primary.culture	2	364.294	282.364	646.659	1.29016	ZPF
ZPF	Detroit562	primary.culture	3	467.538	248.114	715.653	1.88436	ZPF
0	FaDu	ctrl	1	370.471	30.2524	370.724	12.246	0	418.436	42.0147	450.451	14.1886
0	FaDu	ctrl	2	488.37	19.4357	507.805	25.1274	0
0	FaDu	ctrl	3	396.467	76.356	472.823	5.19235	0
0	Detroit	ctrl	1	545.304	267.819	813.124	2.03609	0	642.376	247.015	889.39	2.66699
0	Detroit	ctrl	2	717.092	275.514	992.606	2.60274	0
0	Detroit	ctrl	3	664.731	197.711	862.442	3.36214	0
0	HGFb	ctrl	1	589.295	89.1005	678.395	6.61382	0	414.613	118.734	533.347	3.92001
0	HGFb	ctrl	2	23.3473	140.352	163.699	0.166348	0
0	HGFb	ctrl	3	631.196	126.75	757.946	4.97985	0
0	ZPF	ctrl	1	221.946	122.521	344.467	1.81149	0	221.987	112.101	334.088	1.9889
0	ZPF	ctrl	2	211.971	101.403	313.373	2.09039	0
0	ZPF	ctrl	3	232.044	112.38	344.424	2.06481	0
0	M.32.1	ctrl	1	275.432	96.2235	371.655	2.86241	0	268.249	95.4165	363.665	2.8707
0	M.32.1	ctrl	2	267.587	112.281	379.868	2.38319	0
0	M.32.1	ctrl	3	261.728	77.7449	339.473	3.3665	0

## Sheet: C_raw.AFM
tip_spherical_pyramid	primary.culture.long	primary.culture	what.is.measured	ymodulus (kPa)
spherical	M.5.1	M.5	Detroit562	0.241208
spherical	M.5.1	M.5	Detroit562	0.240866
spherical	M.5.1	M.5	Detroit562	0.228213
spherical	M.5.1	M.5	Detroit562	0.24503
spherical	M.5.1	M.5	Detroit562	0.232667
spherical	M.5.1	M.5	Detroit562	0.471936
spherical	M.5.1	M.5	Detroit562	0.489569
spherical	M.5.1	M.5	Detroit562	0.169437
spherical	M.5.1	M.5	Detroit562	0.628817
spherical	M.5.1	M.5	Detroit562	0.205766
nitra_pyramid	M.5.1	M.5	Detroit562	0.7967
nitra_pyramid	M.5.1	M.5	Detroit562	0.9388
nitra_pyramid	M.5.1	M.5	Detroit562	0.615
nitra_pyramid	M.5.1	M.5	Detroit562	1.5421
nitra_pyramid	M.5.1	M.5	Detroit562	2.22815
nitra_pyramid	M.5.1	M.5	Detroit562	1.7768
nitra_pyramid	M.5.1	M.5	Detroit562	0.8828
nitra_pyramid	M.5.1	M.5	Detroit562	2.5496
nitra_pyramid	M.5.1	M.5	Detroit562	0.29765
nitra_pyramid	M.5.1	M.5	Detroit562	1.87425
nitra_pyramid	M.5.1	M.5	Detroit562	1.288
nitra_pyramid	M.5.1	M.5	Detroit562	1.1649
nitra_pyramid	M.5.1	M.5	Detroit562	1.8844
nitra_pyramid	M.5.1	M.5	Detroit562	3.2326
nitra_pyramid	M.5.1	M.5	Detroit562	1.98315
nitra_pyramid	M.5.1	M.5	Detroit562	2.1818
nitra_pyramid	M.5.1	M.5	Detroit562	0.95935
nitra_pyramid	M.5.1	M.5	Detroit562	2.7991
nitra_pyramid	M.5.1	M.5	Detroit562	1.5369
nitra_pyramid	M.5.1	M.5	Detroit562	3.2224
nitra_pyramid	M.5.1	M.5	Detroit562	1.414
nitra_pyramid	M.5.1	M.5	Detroit562	1.90085
nitra_pyramid	M.5.1	M.5	Detroit562	1.94295
spherical	M.6.1	M.6	Detroit562	0.1843
spherical	M.6.1	M.6	Detroit562	0.2554
spherical	M.6.1	M.6	Detroit562	0.42675
spherical	M.6.1	M.6	Detroit562	0.2052
spherical	M.6.1	M.6	Detroit562	0.07565
spherical	M.6.1	M.6	Detroit562	0.1396
spherical	M.6.1	M.6	Detroit562	0.4038
spherical	M.6.1	M.6	Detroit562	0.468
spherical	M.17.1	M.17	Detroit562	1.8881
spherical	M.17.1	M.17	Detroit562	0.4827
spherical	M.17.1	M.17	Detroit562	2.533
spherical	M.17.1	M.17	Detroit562	0.4316
spherical	M.17.1	M.17	Detroit562	0.6324
spherical	M.17.1	M.17	Detroit562	0.4051
spherical	M.17.1	M.17	Detroit562	0.3559
spherical	M.17.1	M.17	Detroit562	0.27205
spherical	M.17.1	M.17	Detroit562	2.0904
spherical	M.17.1	M.17	Detroit562	0.1403
spherical	M.21.1	M.21	Detroit562	0.2193
spherical	M.21.1	M.21	Detroit562	0.2819
spherical	M.21.1	M.21	Detroit562	0.39975
spherical	M.21.1	M.21	Detroit562	2.0091
spherical	M.21.1	M.21	Detroit562	0.3324
spherical	M.21.1	M.21	Detroit562	0.196
spherical	M.21.1	M.21	Detroit562	0.1811
spherical	M.21.1	M.21	Detroit562	0.4462
spherical	M.21.1	M.21	Detroit562	1.2353
spherical	M.21.1	M.21	Detroit562	1.056
spherical	M.21.1	M.21	Detroit562	0.7472
spherical	M.24.1	M.24	Detroit562	0.1754
spherical	M.24.1	M.24	Detroit562	0.2036
spherical	M.24.1	M.24	Detroit562	0.17825
spherical	M.24.1	M.24	Detroit562	0.1914
spherical	M.24.1	M.24	Detroit562	0.33045
spherical	M.26.1	M.26	Detroit562	0.2413
spherical	M.26.1	M.26	Detroit562	0.3136
spherical	M.26.1	M.26	Detroit562	0.507
spherical	M.26.1	M.26	Detroit562	0.3954
spherical	M.26.1	M.26	Detroit562	0.3527
spherical	M.26.1	M.26	Detroit562	0.0635
spherical	M.26.1	M.26	Detroit562	0.1272
spherical	M.26.1	M.26	Detroit562	1.067
spherical	M.27.1	M.27	Detroit562	0.1679
spherical	M.27.1	M.27	Detroit562	0.59365
spherical	M.27.1	M.27	Detroit562	0.242
spherical	M.27.1	M.27	Detroit562	0.1873
spherical	M.27.1	M.27	Detroit562	0.273
spherical	M.27.1	M.27	Detroit562	0.32645
spherical	M.27.1	M.27	Detroit562	0.5835
spherical	M.27.1	M.27	Detroit562	1.7569
spherical	M.27.1	M.27	Detroit562	0.3262
spherical	M.28.1	M.28	Detroit562	0.2665
spherical	M.28.1	M.28	Detroit562	0.254492
spherical	M.28.1	M.28	Detroit562	0.301656
spherical	M.28.1	M.28	Detroit562	0.176354
spherical	M.28.1	M.28	Detroit562	0.0872813
spherical	M.28.1	M.28	Detroit562	0.211324
spherical	M.28.1	M.28	Detroit562	0.438736
spherical	M.28.1	M.28	Detroit562	0.40594
spherical	M.28.1	M.28	Detroit562	0.346464
nitra_pyramid	M.28.1	M.28	Detroit562	0.7752
nitra_pyramid	M.28.1	M.28	Detroit562	0.8106
nitra_pyramid	M.28.1	M.28	Detroit562	1.4604
nitra_pyramid	M.28.1	M.28	Detroit562	1.36015
nitra_pyramid	M.28.1	M.28	Detroit562	1.6776
nitra_pyramid	M.28.1	M.28	Detroit562	1.0562
nitra_pyramid	M.28.1	M.28	Detroit562	1.41965
nitra_pyramid	M.28.1	M.28	Detroit562	1.965
nitra_pyramid	M.28.1	M.28	Detroit562	0.8256
nitra_pyramid	M.28.1	M.28	Detroit562	0.9644
nitra_pyramid	M.28.1	M.28	Detroit562	0.9429
nitra_pyramid	M.28.1	M.28	Detroit562	1.13715
nitra_pyramid	M.28.1	M.28	Detroit562	0.8168
nitra_pyramid	M.28.1	M.28	Detroit562	0.6448
nitra_pyramid	M.28.1	M.28	Detroit562	1.967
nitra_pyramid	M.28.1	M.28	Detroit562	1.0567
spherical	M.29.1	M.29	Detroit562	0.3276
spherical	M.29.1	M.29	Detroit562	0.6032
spherical	M.29.1	M.29	Detroit562	0.3563
spherical	M.29.1	M.29	Detroit562	0.23305
spherical	M.29.1	M.29	Detroit562	1.6392
spherical	M.29.1	M.29	Detroit562	0.3345
spherical	M.29.1	M.29	Detroit562	0.3412
spherical	M.29.1	M.29	Detroit562	0.4571
spherical	M.30.1	M.30	Detroit562	0.2071
spherical	M.30.1	M.30	Detroit562	0.1996
spherical	M.30.1	M.30	Detroit562	0.338
spherical	M.30.1	M.30	Detroit562	0.1656
spherical	M.30.1	M.30	Detroit562	0.526
spherical	M.30.1	M.30	Detroit562	0.7416
spherical	M.30.1	M.30	Detroit562	0.86375
spherical	M.30.1	M.30	Detroit562	0.3208
spherical	M.31.1	M.31	Detroit562	1.8338
spherical	M.31.1	M.31	Detroit562	1.4888
spherical	M.31.1	M.31	Detroit562	1.92945
spherical	M.31.1	M.31	Detroit562	1.5845
spherical	M.31.1	M.31	Detroit562	1.95655
spherical	M.31.1	M.31	Detroit562	1.0273
spherical	M.31.1	M.31	Detroit562	1.7855
spherical	M.31.1	M.31	Detroit562	2.16725
spherical	M.32.1	M.32	Detroit562	2.3982
spherical	M.32.1	M.32	Detroit562	2.28765
spherical	M.32.1	M.32	Detroit562	0.8953
spherical	M.32.1	M.32	Detroit562	0.4739
spherical	M.32.1	M.32	Detroit562	1.3103
spherical	M.32.1	M.32	Detroit562	2.09615
spherical	M.32.1	M.32	Detroit562	1.8755
spherical	M.32.1	M.32	Detroit562	2.3997
nitra_pyramid	M.32.1	M.32	Detroit562	4.71875
nitra_pyramid	M.32.1	M.32	Detroit562	2.2063
nitra_pyramid	M.32.1	M.32	Detroit562	1.54745
nitra_pyramid	M.32.1	M.32	Detroit562	3.62345
nitra_pyramid	M.32.1	M.32	Detroit562	2.43845
nitra_pyramid	M.32.1	M.32	Detroit562	1.7518
nitra_pyramid	M.32.1	M.32	Detroit562	1.9206
nitra_pyramid	M.32.1	M.32	Detroit562	2.39685
nitra_pyramid	M.32.1	M.32	Detroit562	5.1232
nitra_pyramid	M.32.1	M.32	Detroit562	-0.0172
nitra_pyramid	M.32.1	M.32	Detroit562	2.9758
nitra_pyramid	M.32.1	M.32	Detroit562	-0.0049
nitra_pyramid	M.32.1	M.32	Detroit562	1.0991
nitra_pyramid	M.32.1	M.32	Detroit562	2.3631
nitra_pyramid	M.32.1	M.32	Detroit562	2.6666
nitra_pyramid	M.32.1	M.32	Detroit562	1.36165
nitra_pyramid	M.32.1	M.32	Detroit562	0.0018
nitra_pyramid	M.32.1	M.32	Detroit562	1.2546
nitra_pyramid	M.32.1	M.32	Detroit562	0.2168
nitra_pyramid	M.32.1	M.32	Detroit562	0.74705
nitra_pyramid	M.32.1	M.32	Detroit562	0.8028
nitra_pyramid	M.32.1	M.32	Detroit562	1.1998
nitra_pyramid	M.32.1	M.32	Detroit562	0.07225
nitra_pyramid	M.32.1	M.32	Detroit562	0.7338
nitra_pyramid	M.32.1	M.32	Detroit562	0.216
nitra_pyramid	M.32.1	M.32	Detroit562	0.7763
nitra_pyramid	M.32.1	M.32	Detroit562	0.89975
nitra_pyramid	M.32.1	M.32	Detroit562	0.03515
nitra_pyramid	M.32.1	M.32	Detroit562	0.8639
nitra_pyramid	M.32.1	M.32	Detroit562	2.8565
nitra_pyramid	M.32.1	M.32	Detroit562	1.2996
nitra_pyramid	M.32.1	M.32	Detroit562	1.05385
nitra_pyramid	M.32.1	M.32	Detroit562	2.3182
nitra_pyramid	M.32.1	M.32	Detroit562	1.1139
nitra_pyramid	M.32.1	M.32	Detroit562	1.0234
nitra_pyramid	M.32.1	M.32	Detroit562	1.03505
nitra_pyramid	M.32.1	M.32	Detroit562	0.62685
nitra_pyramid	M.32.1	M.32	Detroit562	0.6751
nitra_pyramid	M.32.1	M.32	Detroit562	0.5992
nitra_pyramid	M.32.1	M.32	Detroit562	2.2309
nitra_pyramid	M.32.1	M.32	Detroit562	0.89745
nitra_pyramid	M.32.1	M.32	Detroit562	0.4921
nitra_pyramid	M.32.1	M.32	Detroit562	1.4102
nitra_pyramid	M.32.1	M.32	Detroit562	0.954
nitra_pyramid	M.32.1	M.32	Detroit562	1.27105
nitra_pyramid	M.32.1	M.32	Detroit562	1.61145
nitra_pyramid	M.32.1	M.32	Detroit562	0.613
nitra_pyramid	M.32.1	M.32	Detroit562	1.0644
nitra_pyramid	M.32.1	M.32	Detroit562	0.516
nitra_pyramid	M.32.1	M.32	Detroit562	1.7944
nitra_pyramid	M.32.1	M.32	Detroit562	1.4872
nitra_pyramid	M.32.1	M.32	Detroit562	1.8347
nitra_pyramid	M.32.1	M.32	Detroit562	1.8832
nitra_pyramid	M.32.1	M.32	Detroit562	0.4509
nitra_pyramid	M.32.1	M.32	Detroit562	0.6319
nitra_pyramid	M.32.1	M.32	Detroit562	0.7957
spherical	M.34.1	M.34	Detroit562	0.1306
spherical	M.34.1	M.34	Detroit562	0.1367
spherical	M.34.1	M.34	Detroit562	0.1113
spherical	M.34.1	M.34	Detroit562	0.1891
spherical	M.34.1	M.34	Detroit562	0.31125
spherical	M.34.1	M.34	Detroit562	0.8836
spherical	M.34.1	M.34	Detroit562	0.2858
spherical	M.34.1	M.34	Detroit562	1.6274
spherical	M.34.1	M.34	Detroit562	0.63885
spherical	HGFB	HGFB	Detroit562	0.113562
spherical	HGFB	HGFB	Detroit562	0.431809
spherical	HGFB	HGFB	Detroit562	0.222938
spherical	HGFB	HGFB	Detroit562	0.900665
spherical	HGFB	HGFB	Detroit562	0.278433
spherical	HGFB	HGFB	Detroit562	0.423494
spherical	HGFB	HGFB	Detroit562	1.29841
spherical	HGFB	HGFB	Detroit562	0.148336
spherical	HGFB	HGFB	Detroit562	0.751853
spherical	HGFB	HGFB	Detroit562	0.260371
spherical	ZPF	ZPF	Detroit562	0.83059
spherical	ZPF	ZPF	Detroit562	0.281532
spherical	ZPF	ZPF	Detroit562	0.744935
spherical	ZPF	ZPF	Detroit562	2.74937
spherical	ZPF	ZPF	Detroit562	0.304849
spherical	ZPF	ZPF	Detroit562	1.40019
spherical	ZPF	ZPF	Detroit562	0.278411
spherical	ZPF	ZPF	Detroit562	0.520311
spherical	ZPF	ZPF	Detroit562	0.547275
spherical	ZPF	ZPF	Detroit562	0.195106
spherical	ZPF	ZPF	Detroit562	2.06475
spherical	ZPF	ZPF	Detroit562	0.26891
spherical	ZPF	ZPF	Detroit562	0.328121
nitra_pyramid	ZPF	ZPF	Detroit562	2.48585
nitra_pyramid	ZPF	ZPF	Detroit562	0.8341
nitra_pyramid	ZPF	ZPF	Detroit562	2.28905
nitra_pyramid	ZPF	ZPF	Detroit562	2.9243
nitra_pyramid	ZPF	ZPF	Detroit562	1.51085
nitra_pyramid	ZPF	ZPF	Detroit562	2.10135
nitra_pyramid	ZPF	ZPF	Detroit562	2.1082
nitra_pyramid	ZPF	ZPF	Detroit562	2.33475
nitra_pyramid	ZPF	ZPF	Detroit562	1.45235
nitra_pyramid	ZPF	ZPF	Detroit562	1.8137
nitra_pyramid	ZPF	ZPF	Detroit562	2.5812
nitra_pyramid	ZPF	ZPF	Detroit562	1.0512
nitra_pyramid	ZPF	ZPF	Detroit562	0.9636
nitra_pyramid	ZPF	ZPF	Detroit562	1.98575
nitra_pyramid	ZPF	ZPF	Detroit562	1.6643
nitra_pyramid	ZPF	ZPF	Detroit562	1.2179
nitra_pyramid	ZPF	ZPF	Detroit562	3.227
nitra_pyramid	ZPF	ZPF	Detroit562	0.7721
nitra_pyramid	ZPF	ZPF	Detroit562	1.327
nitra_pyramid	ZPF	ZPF	Detroit562	1.94655
nitra_pyramid	ZPF	ZPF	Detroit562	1.87335
nitra_pyramid	ZPF	ZPF	Detroit562	1.8719
nitra_pyramid	ZPF	ZPF	Detroit562	1.13315
nitra_pyramid	ZPF	ZPF	Detroit562	1.3698
nitra_pyramid	ZPF	ZPF	Detroit562	1.5132
nitra_pyramid	ZPF	ZPF	Detroit562	1.0892
nitra_pyramid	ZPF	ZPF	Detroit562	1.0797
nitra_pyramid	ZPF	ZPF	Detroit562	1.3603
nitra_pyramid	ZPF	ZPF	Detroit562	1.19605
nitra_pyramid	ZPF	ZPF	Detroit562	0.6723
nitra_pyramid	ZPF	ZPF	Detroit562	0.742
nitra_pyramid	ZPF	ZPF	Detroit562	1.2039
nitra_pyramid	ZPF	ZPF	Detroit562	0.6211
nitra_pyramid	ZPF	ZPF	Detroit562	1.2852
nitra_pyramid	ZPF	ZPF	Detroit562	2.7858
nitra_pyramid	ZPF	ZPF	Detroit562	1.00235
nitra_pyramid	ZPF	ZPF	Detroit562	0.3946
nitra_pyramid	ZPF	ZPF	Detroit562	0.3081
nitra_pyramid	ZPF	ZPF	Detroit562	1.025
nitra_pyramid	ZPF	ZPF	Detroit562	2.5589
nitra_pyramid	ZPF	ZPF	Detroit562	0.9985
nitra_pyramid	ZPF	ZPF	Detroit562	0.70155
nitra_pyramid	ZPF	ZPF	Detroit562	1.0905
nitra_pyramid	ZPF	ZPF	Detroit562	1.2774
nitra_pyramid	ZPF	ZPF	Detroit562	1.17385
nitra_pyramid	ZPF	ZPF	Detroit562	0.7395
nitra_pyramid	ZPF	ZPF	Detroit562	0.9232
nitra_pyramid	ZPF	ZPF	Detroit562	0.65395
nitra_pyramid	ZPF	ZPF	Detroit562	0.3927
spherical	0	0	Detroit562	0.644
spherical	0	0	Detroit562	1.0608
spherical	0	0	Detroit562	0.99405
spherical	0	0	Detroit562	1.4386
spherical	0	0	Detroit562	1.4036
spherical	0	0	Detroit562	1.3069
spherical	0	0	Detroit562	0.5697
spherical	0	0	Detroit562	1.6325
spherical	0	0	Detroit562	1.33765
nitra_pyramid	M.5.1	M.5	FaDu	1.7058
nitra_pyramid	M.5.1	M.5	FaDu	1.60535
nitra_pyramid	M.5.1	M.5	FaDu	2.64105
nitra_pyramid	M.5.1	M.5	FaDu	2.4246
nitra_pyramid	M.5.1	M.5	FaDu	2.8506
nitra_pyramid	M.5.1	M.5	FaDu	3.31195
nitra_pyramid	M.5.1	M.5	FaDu	2.18845
nitra_pyramid	M.5.1	M.5	FaDu	1.4258
nitra_pyramid	M.5.1	M.5	FaDu	5.801
nitra_pyramid	M.5.1	M.5	FaDu	3.388
nitra_pyramid	M.5.1	M.5	FaDu	3.60985
nitra_pyramid	M.5.1	M.5	FaDu	5.2473
nitra_pyramid	M.5.1	M.5	FaDu	3.1479
nitra_pyramid	M.5.1	M.5	FaDu	1.75725
nitra_pyramid	M.5.1	M.5	FaDu	4.79575
nitra_pyramid	M.5.1	M.5	FaDu	3.59165
nitra_pyramid	M.5.1	M.5	FaDu	8.8445
nitra_pyramid	M.5.1	M.5	FaDu	2.76355
nitra_pyramid	M.5.1	M.5	FaDu	4.2133
nitra_pyramid	M.5.1	M.5	FaDu	4.7258
nitra_pyramid	M.5.1	M.5	FaDu	6.0531
nitra_pyramid	M.5.1	M.5	FaDu	2.8803
nitra_pyramid	M.5.1	M.5	FaDu	3.6455
nitra_pyramid	M.5.1	M.5	FaDu	5.6412
nitra_pyramid	M.5.1	M.5	FaDu	6.7354
nitra_pyramid	M.5.1	M.5	FaDu	5.2689
nitra_pyramid	M.5.1	M.5	FaDu	2.06435
nitra_pyramid	M.5.1	M.5	FaDu	3.0982
nitra_pyramid	M.5.1	M.5	FaDu	1.9938
nitra_pyramid	M.5.1	M.5	FaDu	9.8463
nitra_pyramid	M.5.1	M.5	FaDu	2.4422
nitra_pyramid	M.5.1	M.5	FaDu	3.256
nitra_pyramid	M.5.1	M.5	FaDu	2.7853
nitra_pyramid	M.5.1	M.5	FaDu	2.12735
nitra_pyramid	M.5.1	M.5	FaDu	1.43775
nitra_pyramid	M.5.1	M.5	FaDu	2.1581
nitra_pyramid	M.5.1	M.5	FaDu	4.73045
nitra_pyramid	M.5.1	M.5	FaDu	7.1579
nitra_pyramid	M.5.1	M.5	FaDu	5.3689
nitra_pyramid	M.5.1	M.5	FaDu	2.44505
nitra_pyramid	M.5.1	M.5	FaDu	3.5892
nitra_pyramid	M.5.1	M.5	FaDu	3.1783
nitra_pyramid	M.5.1	M.5	FaDu	4.1897
nitra_pyramid	M.5.1	M.5	FaDu	5.4425
nitra_pyramid	M.5.1	M.5	FaDu	2.75155
nitra_pyramid	M.5.1	M.5	FaDu	3.11655
nitra_pyramid	M.5.1	M.5	FaDu	2.7264
spherical	M.5.1	M.5	FaDu	0.3387
spherical	M.5.1	M.5	FaDu	0.31125
spherical	M.5.1	M.5	FaDu	0.17665
spherical	M.5.1	M.5	FaDu	0.1842
spherical	M.5.1	M.5	FaDu	0.03685
spherical	M.5.1	M.5	FaDu	1.709
spherical	M.5.1	M.5	FaDu	2.4798
spherical	M.5.1	M.5	FaDu	1.5369
spherical	M.5.1	M.5	FaDu	1.6721
spherical	M.5.1	M.5	FaDu	0.4176
spherical	M.5.1	M.5	FaDu	1.7369
spherical	M.6.1	M.6	FaDu	0.703418
spherical	M.6.1	M.6	FaDu	0.49194
spherical	M.6.1	M.6	FaDu	0.249874
spherical	M.6.1	M.6	FaDu	0.415721
spherical	M.6.1	M.6	FaDu	0.224039
spherical	M.6.1	M.6	FaDu	1.0238
spherical	M.6.1	M.6	FaDu	1.30633
spherical	M.6.1	M.6	FaDu	0.90423
spherical	M.6.1	M.6	FaDu	0.52399
spherical	M.6.1	M.6	FaDu	0.899739
spherical	M.6.1	M.6	FaDu	1.15393
spherical	M.6.1	M.6	FaDu	0.815534
spherical	M.7.1	M.7	FaDu	1.9182
spherical	M.7.1	M.7	FaDu	2.1854
spherical	M.7.1	M.7	FaDu	1.6161
spherical	M.7.1	M.7	FaDu	1.4754
spherical	M.7.1	M.7	FaDu	1.51015
spherical	M.7.1	M.7	FaDu	1.4598
spherical	M.7.1	M.7	FaDu	1.52585
spherical	M.7.1	M.7	FaDu	1.33655
spherical	M.7.1	M.7	FaDu	1.63925
nitra_pyramid	M.7.1	M.7	FaDu	1.0251
nitra_pyramid	M.7.1	M.7	FaDu	1.7883
nitra_pyramid	M.7.1	M.7	FaDu	2.9267
nitra_pyramid	M.7.1	M.7	FaDu	3.2513
nitra_pyramid	M.7.1	M.7	FaDu	1.62595
nitra_pyramid	M.7.1	M.7	FaDu	7.7257
nitra_pyramid	M.7.1	M.7	FaDu	2.4152
nitra_pyramid	M.7.1	M.7	FaDu	4.28775
nitra_pyramid	M.7.1	M.7	FaDu	2.87935
nitra_pyramid	M.7.1	M.7	FaDu	3.1489
nitra_pyramid	M.7.1	M.7	FaDu	3.3938
nitra_pyramid	M.7.1	M.7	FaDu	0.3484
nitra_pyramid	M.7.1	M.7	FaDu	1.9509
nitra_pyramid	M.7.1	M.7	FaDu	2.20145
nitra_pyramid	M.7.1	M.7	FaDu	2.9397
nitra_pyramid	M.7.1	M.7	FaDu	1.1323
nitra_pyramid	M.7.1	M.7	FaDu	1.9963
nitra_pyramid	M.7.1	M.7	FaDu	1.26285
nitra_pyramid	M.7.1	M.7	FaDu	0.94945
nitra_pyramid	M.7.1	M.7	FaDu	3.14145
spherical	M.9.1	M.9	FaDu	3.60985
spherical	M.9.1	M.9	FaDu	0.397689
spherical	M.9.1	M.9	FaDu	1.34543
spherical	M.9.1	M.9	FaDu	0.896764
spherical	M.9.1	M.9	FaDu	0.174252
spherical	M.9.1	M.9	FaDu	0.841323
spherical	M.9.1	M.9	FaDu	0.484696
spherical	M.9.1	M.9	FaDu	0.611765
spherical	M.9.1	M.9	FaDu	0.938068
spherical	M.9.1	M.9	FaDu	1.30332
spherical	M.11.1	M.11	FaDu	1.58045
spherical	M.11.1	M.11	FaDu	2.38226
spherical	M.11.1	M.11	FaDu	2.38826
spherical	M.11.1	M.11	FaDu	1.40883
spherical	M.11.1	M.11	FaDu	1.11689
spherical	M.11.1	M.11	FaDu	1.37629
spherical	M.11.1	M.11	FaDu	0.21493
spherical	M.11.1	M.11	FaDu	0.238877
spherical	M.11.1	M.11	FaDu	0.0056053
spherical	M.11.1	M.11	FaDu	0.0111373
spherical	M.11.1	M.11	FaDu	0.0101088
spherical	M.11.1	M.11	FaDu	0.871541
spherical	M.11.1	M.11	FaDu	0.898529
spherical	M.12.1	M.12	FaDu	2.591
spherical	M.12.1	M.12	FaDu	1.4726
spherical	M.12.1	M.12	FaDu	4.13715
spherical	M.12.1	M.12	FaDu	0.7357
spherical	M.12.1	M.12	FaDu	0.85105
spherical	M.12.1	M.12	FaDu	0.9326
spherical	M.12.1	M.12	FaDu	1.0063
spherical	M.12.1	M.12	FaDu	1.2201
spherical	M.12.1	M.12	FaDu	0.731
spherical	M.12.1	M.12	FaDu	1.16905
spherical	M.12.1	M.12	FaDu	1.61485
spherical	M.12.1	M.12	FaDu	0.82115
spherical	M.12.1	M.12	FaDu	1.16085
spherical	M.12.1	M.12	FaDu	2.08885
spherical	M.12.1	M.12	FaDu	1.0473
spherical	M.12.1	M.12	FaDu	2.3274
spherical	M.12.1	M.12	FaDu	1.70665
spherical	M.12.1	M.12	FaDu	1.2556
spherical	M.12.1	M.12	FaDu	1.31265
spherical	M.12.1	M.12	FaDu	2.61975
spherical	M.12.1	M.12	FaDu	3.1539
spherical	M.14.1	M.14	FaDu	1.87935
spherical	M.14.1	M.14	FaDu	2.4432
spherical	M.14.1	M.14	FaDu	0.498
spherical	M.14.1	M.14	FaDu	0.5112
spherical	M.14.1	M.14	FaDu	1.1484
spherical	M.14.1	M.14	FaDu	1.3446
spherical	M.14.1	M.14	FaDu	1.6434
spherical	M.14.1	M.14	FaDu	2.81225
spherical	M.14.1	M.14	FaDu	1.4145
spherical	M.14.1	M.14	FaDu	2.87995
spherical	M.14.1	M.14	FaDu	1.9559
spherical	M.14.1	M.14	FaDu	2.098
spherical	M.14.1	M.14	FaDu	1.494
spherical	M.14.1	M.14	FaDu	1.8256
spherical	M.14.1	M.14	FaDu	1.6601
spherical	M.14.1	M.14	FaDu	2.2008
spherical	M.14.1	M.14	FaDu	2.7325
spherical	M.14.1	M.14	FaDu	2.5418
spherical	M.14.1	M.14	FaDu	1.1034
spherical	M.14.1	M.14	FaDu	2.89755
spherical	M.14.1	M.14	FaDu	0.9305
spherical	M.14.1	M.14	FaDu	1.88555
spherical	M.14.1	M.14	FaDu	0.28
spherical	M.14.1	M.14	FaDu	0.2881
spherical	M.14.1	M.14	FaDu	0.2043
spherical	M.14.1	M.14	FaDu	1.4658
spherical	M.14.1	M.14	FaDu	2.32905
spherical	M.17.1	M.17	FaDu	1.0836
spherical	M.17.1	M.17	FaDu	3.1712
spherical	M.17.1	M.17	FaDu	6.13325
spherical	M.17.1	M.17	FaDu	3.91235
spherical	M.17.1	M.17	FaDu	2.97065
spherical	M.17.1	M.17	FaDu	2.01005
spherical	M.17.1	M.17	FaDu	1.1668
spherical	M.17.1	M.17	FaDu	0.6414
spherical	M.17.1	M.17	FaDu	1.5393
spherical	M.17.1	M.17	FaDu	3.0024
spherical	M.17.1	M.17	FaDu	3.5356
spherical	M.17.1	M.17	FaDu	0.5273
spherical	M.17.1	M.17	FaDu	2.0885
spherical	M.17.1	M.17	FaDu	1.6822
spherical	M.17.1	M.17	FaDu	3.147
spherical	M.17.1	M.17	FaDu	2.36125
spherical	M.17.1	M.17	FaDu	2.9199
spherical	M.17.1	M.17	FaDu	2.7583
spherical	M.17.1	M.17	FaDu	3.0125
spherical	M.17.1	M.17	FaDu	2.5179
spherical	M.17.1	M.17	FaDu	3.3226
spherical	M.17.1	M.17	FaDu	2.2934
spherical	M.17.1	M.17	FaDu	2.0057
spherical	M.17.1	M.17	FaDu	4.0592
spherical	M.17.1	M.17	FaDu	2.5106
spherical	M.17.1	M.17	FaDu	3.8754
spherical	M.17.1	M.17	FaDu	3.1576
spherical	M.17.1	M.17	FaDu	2.6323
spherical	M.17.1	M.17	FaDu	2.8744
spherical	M.21.1	M.21	FaDu	0.40429
spherical	M.21.1	M.21	FaDu	0.174361
spherical	M.21.1	M.21	FaDu	0.84581
spherical	M.21.1	M.21	FaDu	2.25306
spherical	M.21.1	M.21	FaDu	0.348372
spherical	M.21.1	M.21	FaDu	0.306013
spherical	M.21.1	M.21	FaDu	0.35869
spherical	M.21.1	M.21	FaDu	1.03719
spherical	M.21.1	M.21	FaDu	1.08291
spherical	M.21.1	M.21	FaDu	1.31195
spherical	M.21.1	M.21	FaDu	0.882637
spherical	M.21.1	M.21	FaDu	0.468014
spherical	M.24.1	M.24	FaDu	0.901156
spherical	M.24.1	M.24	FaDu	0.459222
spherical	M.24.1	M.24	FaDu	1.54801
spherical	M.24.1	M.24	FaDu	0.139521
spherical	M.24.1	M.24	FaDu	0.187614
spherical	M.24.1	M.24	FaDu	0.437161
spherical	M.24.1	M.24	FaDu	1.03726
spherical	M.24.1	M.24	FaDu	0.43588
spherical	M.24.1	M.24	FaDu	0.367274
spherical	M.24.1	M.24	FaDu	1.82029
spherical	M.24.1	M.24	FaDu	2.13813
spherical	M.24.1	M.24	FaDu	0.30185
spherical	M.26.1	M.26	FaDu	1.41983
spherical	M.26.1	M.26	FaDu	1.73896
spherical	M.26.1	M.26	FaDu	1.26879
spherical	M.26.1	M.26	FaDu	2.38621
spherical	M.26.1	M.26	FaDu	0.88074
spherical	M.26.1	M.26	FaDu	2.17967
spherical	M.26.1	M.26	FaDu	0.177029
spherical	M.26.1	M.26	FaDu	2.21021
spherical	M.26.1	M.26	FaDu	1.24442
spherical	M.26.1	M.26	FaDu	0.173877
spherical	M.26.1	M.26	FaDu	1.74266
spherical	M.26.1	M.26	FaDu	0.314507
spherical	M.26.1	M.26	FaDu	0.789853
spherical	M.26.1	M.26	FaDu	0.25447
spherical	M.26.1	M.26	FaDu	0.128277
spherical	M.26.1	M.26	FaDu	2.67609
spherical	M.26.1	M.26	FaDu	1.18201
spherical	M.27.1	M.27	FaDu	0.515793
spherical	M.27.1	M.27	FaDu	0.244596
spherical	M.27.1	M.27	FaDu	0.631222
spherical	M.27.1	M.27	FaDu	0.291839
spherical	M.27.1	M.27	FaDu	0.129845
spherical	M.27.1	M.27	FaDu	0.0250401
spherical	M.27.1	M.27	FaDu	0.241445
spherical	M.27.1	M.27	FaDu	0.772276
spherical	M.27.1	M.27	FaDu	0.229921
spherical	M.27.1	M.27	FaDu	0.0365806
spherical	M.27.1	M.27	FaDu	0.104748
nitra_pyramid	M.28.1	M.28	FaDu	2.7465
nitra_pyramid	M.28.1	M.28	FaDu	2.6028
nitra_pyramid	M.28.1	M.28	FaDu	1.8854
nitra_pyramid	M.28.1	M.28	FaDu	2.7905
nitra_pyramid	M.28.1	M.28	FaDu	1.489
nitra_pyramid	M.28.1	M.28	FaDu	1.3614
nitra_pyramid	M.28.1	M.28	FaDu	1.8589
nitra_pyramid	M.28.1	M.28	FaDu	0.961
nitra_pyramid	M.28.1	M.28	FaDu	2.6796
nitra_pyramid	M.28.1	M.28	FaDu	2.10875
nitra_pyramid	M.28.1	M.28	FaDu	1.6667
nitra_pyramid	M.28.1	M.28	FaDu	1.6647
nitra_pyramid	M.28.1	M.28	FaDu	1.254
nitra_pyramid	M.28.1	M.28	FaDu	2.3265
nitra_pyramid	M.28.1	M.28	FaDu	4.0504
nitra_pyramid	M.28.1	M.28	FaDu	1.9934
nitra_pyramid	M.28.1	M.28	FaDu	1.7329
nitra_pyramid	M.28.1	M.28	FaDu	2.0876
nitra_pyramid	M.28.1	M.28	FaDu	1.575
nitra_pyramid	M.28.1	M.28	FaDu	1.5386
nitra_pyramid	M.28.1	M.28	FaDu	1.6279
nitra_pyramid	M.28.1	M.28	FaDu	1.8277
nitra_pyramid	M.28.1	M.28	FaDu	1.6075
nitra_pyramid	M.28.1	M.28	FaDu	1.01245
nitra_pyramid	M.28.1	M.28	FaDu	1.28815
nitra_pyramid	M.28.1	M.28	FaDu	1.6065
nitra_pyramid	M.28.1	M.28	FaDu	1.633
spherical	M.28.1	M.28	FaDu	1.0219
spherical	M.28.1	M.28	FaDu	2.0403
spherical	M.28.1	M.28	FaDu	2.1391
spherical	M.28.1	M.28	FaDu	1.97815
spherical	M.28.1	M.28	FaDu	2.27475
spherical	M.28.1	M.28	FaDu	0.9977
spherical	M.28.1	M.28	FaDu	0.6107
spherical	M.28.1	M.28	FaDu	1.7506
spherical	M.28.1	M.28	FaDu	2.0463
spherical	M.28.1	M.28	FaDu	2.008
spherical	M.28.1	M.28	FaDu	0.57275
spherical	M.28.1	M.28	FaDu	0.8708
spherical	M.29.1	M.29	FaDu	2.8105
spherical	M.29.1	M.29	FaDu	1.38585
spherical	M.29.1	M.29	FaDu	0.74335
spherical	M.29.1	M.29	FaDu	0.91415
spherical	M.29.1	M.29	FaDu	5.40105
spherical	M.29.1	M.29	FaDu	2.966
spherical	M.29.1	M.29	FaDu	3.4173
spherical	M.29.1	M.29	FaDu	4.4738
spherical	M.29.1	M.29	FaDu	1.391
spherical	M.29.1	M.29	FaDu	1.6912
spherical	M.29.1	M.29	FaDu	1.23135
spherical	M.29.1	M.29	FaDu	1.5586
spherical	M.29.1	M.29	FaDu	2.4555
spherical	M.29.1	M.29	FaDu	1.97775
spherical	M.29.1	M.29	FaDu	1.6246
spherical	M.29.1	M.29	FaDu	2.369
spherical	M.29.1	M.29	FaDu	1.59295
spherical	M.29.1	M.29	FaDu	2.92815
spherical	M.29.1	M.29	FaDu	1.5632
spherical	M.29.1	M.29	FaDu	0.49345
spherical	M.29.1	M.29	FaDu	1.3194
spherical	M.29.1	M.29	FaDu	2.0007
spherical	M.29.1	M.29	FaDu	1.6883
spherical	M.29.1	M.29	FaDu	2.3074
spherical	M.29.1	M.29	FaDu	0.9711
spherical	M.29.1	M.29	FaDu	0.9934
spherical	M.29.1	M.29	FaDu	2.0461
spherical	M.29.1	M.29	FaDu	1.7601
spherical	M.29.1	M.29	FaDu	1.1887
spherical	M.29.1	M.29	FaDu	1.3654
spherical	M.29.1	M.29	FaDu	0.6566
spherical	M.29.1	M.29	FaDu	1.2339
spherical	M.29.1	M.29	FaDu	1.5936
spherical	M.29.1	M.29	FaDu	1.672
spherical	M.30.1	M.30	FaDu	0.2706
spherical	M.30.1	M.30	FaDu	0.3389
spherical	M.30.1	M.30	FaDu	1.47985
spherical	M.30.1	M.30	FaDu	0.5949
spherical	M.30.1	M.30	FaDu	2.2293
spherical	M.30.1	M.30	FaDu	2.727
spherical	M.30.1	M.30	FaDu	2.76015
spherical	M.30.1	M.30	FaDu	0.42535
spherical	M.30.1	M.30	FaDu	1.08905
spherical	M.30.1	M.30	FaDu	2.6722
spherical	M.30.1	M.30	FaDu	2.863
spherical	M.30.1	M.30	FaDu	2.4662
spherical	M.30.1	M.30	FaDu	0.558
spherical	M.31.1	M.31	FaDu	2.0941
spherical	M.31.1	M.31	FaDu	2.3477
spherical	M.31.1	M.31	FaDu	1.7806
spherical	M.31.1	M.31	FaDu	0.3144
spherical	M.31.1	M.31	FaDu	0.61375
spherical	M.31.1	M.31	FaDu	1.19955
spherical	M.31.1	M.31	FaDu	0.8181
spherical	M.34.1	M.34	FaDu	0.3288
spherical	M.34.1	M.34	FaDu	0.2993
spherical	M.34.1	M.34	FaDu	0.2176
spherical	M.34.1	M.34	FaDu	0.27665
spherical	M.34.1	M.34	FaDu	0.0496
spherical	M.34.1	M.34	FaDu	0.6237
spherical	M.34.1	M.34	FaDu	0.1345
spherical	M.34.1	M.34	FaDu	1.0502
spherical	M.34.1	M.34	FaDu	0.3751
spherical	M.34.1	M.34	FaDu	1.8218
spherical	M.34.1	M.34	FaDu	1.3697
spherical	ZPF	ZPF	FaDu	4.3034
spherical	ZPF	ZPF	FaDu	2.79325
spherical	ZPF	ZPF	FaDu	2.07985
spherical	ZPF	ZPF	FaDu	1.5737
spherical	ZPF	ZPF	FaDu	1.5764
spherical	ZPF	ZPF	FaDu	2.9499
spherical	ZPF	ZPF	FaDu	1.304
spherical	ZPF	ZPF	FaDu	2.8535
spherical	ZPF	ZPF	FaDu	1.5543
spherical	ZPF	ZPF	FaDu	0.8747
spherical	ZPF	ZPF	FaDu	1.60335
spherical	ZPF	ZPF	FaDu	1.79105
spherical	ZPF	ZPF	FaDu	2.531
spherical	ZPF	ZPF	FaDu	1.9298
spherical	ZPF	ZPF	FaDu	0.8539
spherical	ZPF	ZPF	FaDu	3.4262
spherical	ZPF	ZPF	FaDu	1.4173
spherical	ZPF	ZPF	FaDu	1.8294
spherical	ZPF	ZPF	FaDu	0.74955
spherical	ZPF	ZPF	FaDu	0.6496
spherical	ZPF	ZPF	FaDu	1.8308
spherical	ZPF	ZPF	FaDu	1.98255
spherical	ZPF	ZPF	FaDu	1.38615
spherical	ZPF	ZPF	FaDu	0.0059
spherical	ZPF	ZPF	FaDu	0.6961
spherical	HGFB	HGFB	FaDu	0.18165
spherical	HGFB	HGFB	FaDu	0.9611
spherical	HGFB	HGFB	FaDu	0.6258
spherical	HGFB	HGFB	FaDu	0.92565
spherical	HGFB	HGFB	FaDu	1.349
spherical	HGFB	HGFB	FaDu	1.75835
spherical	HGFB	HGFB	FaDu	1.947
spherical	HGFB	HGFB	FaDu	1.0329
spherical	HGFB	HGFB	FaDu	0.7758
spherical	HGFB	HGFB	FaDu	2.0222
spherical	HGFB	HGFB	FaDu	2.1407
spherical	HGFB	HGFB	FaDu	1.6073
spherical	HGFB	HGFB	FaDu	0.6232
spherical	HGFB	HGFB	FaDu	1.84135
spherical	HGFB	HGFB	FaDu	1.7436
spherical	HGFB	HGFB	FaDu	3.0063
spherical	HGFB	HGFB	FaDu	1.2699
spherical	HGFB	HGFB	FaDu	1.0767
spherical	HGFB	HGFB	FaDu	0.5727
spherical	HGFB	HGFB	FaDu	0.9025
spherical	HGFB	HGFB	FaDu	0.8969
spherical	HGFB	HGFB	FaDu	0.9366
spherical	HGFB	HGFB	FaDu	1.2658
spherical	HGFB	HGFB	FaDu	1.0559
spherical	HGFB	HGFB	FaDu	1.2241
spherical	HGFB	HGFB	FaDu	3.15685
spherical	HGFB	HGFB	FaDu	1.1941
spherical	HGFB	HGFB	FaDu	1.6733
spherical	HGFB	HGFB	FaDu	0.9105
spherical	HGFB	HGFB	FaDu	0.25995
spherical	0	0	FaDu	0.2604
spherical	0	0	FaDu	0.4753
spherical	0	0	FaDu	0.43025
spherical	0	0	FaDu	0.6163
spherical	0	0	FaDu	1.28545
spherical	0	0	FaDu	0.9265
spherical	0	0	FaDu	0.8175
spherical	0	0	FaDu	1.2765
spherical	0	0	FaDu	0.8006
spherical	0	0	FaDu	0.6659
spherical	0	0	FaDu	1.43105
spherical	0	0	FaDu	1.68175
spherical	0	0	FaDu	2.05685
spherical	0	0	FaDu	1.9414
spherical	0	0	FaDu	1.63
spherical	0	0	FaDu	1.022
spherical	0	0	FaDu	1.2065
spherical	0	0	FaDu	0.4246
spherical	0	0	FaDu	0.3858
spherical	0	0	FaDu	0.1492
spherical	0	0	FaDu	0.477
spherical	0	0	FaDu	0.2974
spherical	0	0	FaDu	0.6167
spherical	M.32.1	M.32	FaDu	2.3985
spherical	M.32.1	M.32	FaDu	3.3474
spherical	M.32.1	M.32	FaDu	3.12005
spherical	M.32.1	M.32	FaDu	4.364
spherical	M.32.1	M.32	FaDu	4.53265
spherical	M.32.1	M.32	FaDu	4.07715
spherical	M.32.1	M.32	FaDu	2.7365
spherical	M.32.1	M.32	FaDu	3.5761
spherical	M.32.1	M.32	FaDu	2.5863
spherical	M.32.1	M.32	FaDu	3.6258

## Sheet: C_raw.RTDC
id	exp.variant	technical replicate_id	co-culture	primary.culture	what.is.measured	time in fluidics (min)		filt.events	chamber thickness (um)	perc_gated	Flow rate	Mean Chip temperature [°C]	Median.Chip.temperature.C	Mean Area [µm2]	Median.Area.um2	SD.Area.um2	Mean Porosity (convex to measured area ratio)	Median Porosity (convex to measured area ratio)	SD Porosity (convex to measured area ratio)	Mean Volume [µm3]	Median Volume [µm3]	SD Volume [µm3]	Mean Brightness SD within contour [a.u.]	Median.Brightness.SD.within.contour.au	SD.Brightness.SD.within.contour	Mean.Circularity	Median Circularity	SD.Circularity	Mean Deformation	Median.Deformation	SD.Deformation	Mean Young's Modulus [kPa]	Median.Young.Modulus.kPa	SD.Young.Modulus.kPa
91	M.1.d1	1	primary.culture	M.1	FaDu	38		10000	30.9	0.153081	0.24	37.1238	37.1	252.017	236.795	80.5717	1.02546	1.02319	0.00802193	2650.48	2351.24	1342.36	9.07803	8.78402	2.0009	0.962978	0.965308	0.0159599	0.0370225	0.0346924	0.0159599	0.970557	0.931795	0.229673
94	M.1.d2	1	primary.culture	M.1	FaDu	46		8000	31.4	0.10809	0.24	37.2879	37.3	266.247	249.608	82.9577	1.02513	1.02272	0.00810712	2914.92	2582.94	1439.96	8.12767	7.80255	1.92867	0.968132	0.969876	0.0118753	0.0318675	0.0301239	0.0118753	1.07255	1.02887	0.252431
96	M.3.d1	1	primary.culture	M.3	FaDu	80		10000	31.2	0.492808	0.24	37.1465	37.1	242.689	228.578	69.8975	1.02447	1.02223	0.00773797	2560.9	2285.23	1180.25	9.48128	9.33977	1.67228	0.969773	0.971564	0.0111893	0.0302274	0.028436	0.0111893	1.03268	0.996086	0.224085
97	M.3.d1	2	primary.culture	M.3	FaDu	80		10000	31.2	0.344732	0.24	37.2037	37.2	242.816	230.56	69.7248	1.02493	1.02268	0.00779663	2540.94	2286.22	1173.61	9.03125	8.87231	1.68181	0.967909	0.970153	0.0127626	0.0320908	0.0298474	0.0127626	1.00722	0.973349	0.222454
99	M.3.d2	1	primary.culture	M.3	FaDu	38		7000	31.4	0.217198	0.24	37.2365	37.3	249.792	239.898	72.6546	1.02556	1.02322	0.00809813	2588.19	2376.05	1169.32	7.92536	7.64277	1.66639	0.960725	0.963275	0.0159136	0.0392748	0.0367245	0.0159136	0.931407	0.906112	0.211566
100	M.3.d2	2	primary.culture	M.3	FaDu	38		10000	31.4	0.125077	0.24	37.1668	37.1	252.402	238.633	74.4508	1.02481	1.02264	0.00770663	2682.94	2403.03	1248.59	8.17489	7.92073	1.69259	0.968017	0.970097	0.0123328	0.0319828	0.0299027	0.0123328	1.03571	1.00254	0.22801
102	M.4.d1	1	primary.culture	M.4	FaDu	41		10000	31.2	0.364537	0.24	37.1363	37.1	257.717	243.891	75.2858	1.02696	1.02496	0.0079853	2695.16	2414.85	1249.14	8.53088	8.1443	1.93821	0.955734	0.958274	0.0168835	0.044266	0.0417259	0.0168835	0.888833	0.852887	0.203659
103	M.4.d1	2	primary.culture	M.4	FaDu	41		4000	31.2	0.158281	0.24	37.2	37.2	242.363	232.198	71.2512	1.02788	1.02578	0.00845825	2425.64	2219.3	1102.81	8.73377	8.51204	1.83276	0.952585	0.956076	0.0208088	0.0474155	0.0439238	0.0208088	0.83886	0.813179	0.192834
105	M.4.d2	1	primary.culture	M.4	FaDu	75		10000	31.4	0.453836	0.24	37.2174	37.2	246.66	233.519	71.9228	1.02431	1.02232	0.00740853	2533.12	2267.25	1194.69	8.57097	8.25427	2.13391	0.962023	0.965031	0.0159342	0.037977	0.034969	0.0159343	0.942542	0.909926	0.23541
106	M.4.d2	1	primary.culture	M.4	FaDu	75		10000	31.4	0.169288	0.24	37.184	37.2	242.067	232.83	62.8071	1.02528	1.02305	0.00788376	2444.55	2252.75	987.981	8.12873	7.94623	1.50987	0.96094	0.963814	0.0159988	0.0390599	0.0361862	0.0159988	0.911849	0.890648	0.187193
108	M.5.d1	1	primary.culture	M.5	FaDu	40		10000	31.2	0.213636	0.24	37.0723	37.1	229.948	218.637	73.9499	1.02799	1.02609	0.00803027	2258.44	2043.46	1160.68	11.5047	10.3887	3.589	0.955537	0.958074	0.0214068	0.0444632	0.0419257	0.0214068	0.858307	0.795443	0.253573
111	M.5.d2	1	primary.culture	M.5	FaDu	40		5900	31.4	0.0953406	0.24	37.3633	37.4	237.249	224.153	86.1008	1.02555	1.02363	0.00763367	2403.43	2105.16	1423.5	9.78378	9.41193	2.41714	0.963535	0.967494	0.0175454	0.036465	0.0325059	0.0175454	0.952678	0.920111	0.245101
113	M.5.d2	3	primary.culture	M.5	FaDu	40		3300	31.4	0.1243	0.24	37.1591	37.2	278.973	256.101	101.805	1.02469	1.02248	0.00793309	3156.56	2668.96	1888.76	9.20288	8.79688	2.95672	0.966412	0.968691	0.0135091	0.0335877	0.0313087	0.0135091	1.08789	1.02684	0.309308
115	M.6.d1	1	primary.culture	M.6	FaDu	34		10000	31.3	0.270954	0.24	37.2889	37.3	252.655	235.416	80.2463	1.02564	1.02354	0.00782649	2681.22	2337.8	1400.84	8.66238	8.43451	1.66103	0.964736	0.966383	0.0121549	0.0352635	0.0336168	0.0121549	0.972625	0.929898	0.222906
116	M.6.d1	2	primary.culture	M.6	FaDu	34		5000	31.3	0.223628	0.24	37.2028	37.2	246.848	230.991	73.5098	1.02602	1.02379	0.00804367	2581.42	2276.89	1259.49	8.64119	8.45287	1.55404	0.965846	0.967632	0.0123804	0.0341535	0.0323678	0.0123804	0.975377	0.938976	0.22153
118	M.6.d2	1	primary.culture	M.6	FaDu	58		10000	31.4	0.20154	0.24	37.1284	37.1	257.685	242.311	79.0883	1.02544	1.0232	0.00796385	2786.87	2468.16	1394.63	9.10209	8.9022	1.81098	0.967801	0.969415	0.0111205	0.0321988	0.0305849	0.0111205	1.03422	0.990517	0.234852
119	M.6.d2	2	primary.culture	M.6	FaDu	58		4000	31.4	0.159359	0.24	37.1742	37.2	253.188	239.38	76.7397	1.02522	1.0231	0.00783177	2702.64	2414.61	1343.46	9.01293	8.84801	1.60253	0.967242	0.968884	0.011824	0.0327583	0.0311162	0.011824	1.01238	0.975704	0.213264
121	M.7.d1	1	primary.culture	M.7	FaDu	58		10000	31.3	0.221641	0.24	37.2043	37.2	234.336	224.153	71.6686	1.026	1.02386	0.00791994	2344.57	2125.91	1168.45	10.1692	9.65472	2.58845	0.961989	0.966542	0.019898	0.0380106	0.0334576	0.019898	0.944768	0.899399	0.265655
124	M.7.d2	1	primary.culture	M.7	FaDu	48		10000	31.4	0.246325	0.24	37.3705	37.4	272.24	254.55	88.4901	1.02524	1.02296	0.00805026	3014.72	2644.33	1575.93	8.93769	8.64387	1.99549	0.964041	0.965582	0.0126246	0.0359591	0.0344177	0.0126246	1.01581	0.972604	0.236034
125	M.7.d2	2	primary.culture	M.7	FaDu	48		9000	31.4	0.2881	0.24	37.0258	37	264.96	249.666	79.405	1.02652	1.0243	0.00825602	2854.54	2535.36	1385.58	8.2516	8.00835	1.52213	0.959889	0.962019	0.0140637	0.0401113	0.0379812	0.0140637	0.940831	0.908397	0.199354
130	M.9.d2	1	primary.culture	M.9	FaDu	31		10000	31.4	0.515194	0.24	37.3768	37.4	261.943	247.138	80.8467	1.02646	1.02451	0.007608	2747.04	2445.3	1357.96	7.96565	7.79756	1.33541	0.949796	0.952217	0.0180974	0.0502045	0.0477833	0.0180974	0.835238	0.807302	0.174907
131	M.9.d2	2	primary.culture	M.9	FaDu	31		10000	31.4	0.337735	0.24	37.1937	37.3	254.388	243.345	74.8378	1.02698	1.02491	0.00808139	2626.77	2391.6	1238.41	8.23476	7.97412	1.59213	0.952478	0.954994	0.0181564	0.0475217	0.0450056	0.0181564	0.846122	0.822259	0.169724
136	M.10.d1	4	primary.culture	M.10	FaDu	36		3600	31.1	0.288577	0.24	37.1737	37.1	258.988	240.645	84.519	1.02567	1.02378	0.00762177	2779.64	2410.12	1515.73	8.19861	7.73113	2.36977	0.965412	0.967485	0.0134152	0.0345883	0.0325151	0.0134152	1.01729	0.957316	0.345919
141	depleted.d1	1	primary.culture	FaDu	FaDu	42		10000	30.9	0.589605	0.24	36.7471	36.8	260.941	244.552	78.6162	1.02466	1.02282	0.00741243	2822.36	2504.19	1349.73	8.80426	8.54958	2.00008	0.961716	0.963255	0.0127694	0.0382837	0.0367445	0.0127694	0.952061	0.912858	0.212268
142	depleted.d1	2	primary.culture	FaDu	FaDu	42		4000	30.9	0.391659	0.24	36.9808	37	261.573	244.839	83.9791	1.02511	1.02293	0.00790531	2844.71	2498.05	1473.39	8.71984	8.41752	2.23632	0.963378	0.964726	0.0124781	0.036622	0.0352738	0.0124781	0.973748	0.934488	0.216039
144	depleted.d2	1	primary.culture	FaDu	FaDu	39		10000	30.9	0.192631	0.24	37.0748	37.1	263.553	247.195	83.9614	1.02588	1.02359	0.00825859	2856.75	2518.57	1476.88	9.10672	8.7881	2.12678	0.963804	0.965393	0.013188	0.036196	0.0346069	0.013188	0.994714	0.95132	0.24532
145	depleted.d2	2	primary.culture	FaDu	FaDu	39		900	30.9	0.105143	0.24	37.0784	37.1	273.402	248.057	107.646	1.02622	1.02382	0.00842644	3034.58	2516.55	1949.13	9.17359	8.71832	2.38024	0.96221	0.964391	0.014441	0.0377897	0.0356093	0.014441	1.00404	0.944673	0.269524
147	M.11.d1	1	primary.culture	M.11	FaDu	35		10000	31.4	0.320144	0.24	37.1792	37.3	249.455	232.198	79.5142	1.02639	1.02413	0.00816648	2634.91	2299.3	1374.5	9.40457	9.18456	1.65075	0.964911	0.967333	0.0132733	0.0350891	0.0326668	0.0132733	0.966581	0.934615	0.20805
148	M.11.d1	2	primary.culture	M.11	FaDu	35		800	31.4	0.189701	0.24	37.0423	37.1	257.959	238.289	89.8657	1.02635	1.02438	0.00819332	2749.52	2331.77	1595.54	9.25656	8.92332	1.81861	0.963105	0.965804	0.0148917	0.036895	0.0341964	0.0148917	0.972566	0.937248	0.241926
151	M.11.d2	2	primary.culture	M.11	FaDu	33		10000	31.5	0.266654	0.24	37.1615	37.1	245.489	229.382	77.9745	1.02692	1.02478	0.00841868	2547.31	2223.43	1328.91	9.88311	9.55594	1.93181	0.967117	0.969545	0.0130346	0.0328825	0.0304548	0.0130346	0.997773	0.963426	0.226193
157	M.12.d2	2	primary.culture	M.12	FaDu	31		7500	31.5	0.429999	0.24	36.9961	36.9	236.625	222.027	70.3154	1.02659	1.02438	0.00817265	2412.39	2129.81	1188.12	9.28601	9.13956	1.39422	0.966806	0.969051	0.0123732	0.033194	0.0309487	0.0123732	0.961738	0.936454	0.20924
159	M.14.d1	1	primary.culture	M.14	FaDu	46		10000	31.4	0.479756	0.24	37.397	37.4	229.471	216.166	66.519	1.02527	1.02317	0.00765524	2273.58	2029.31	1097.48	9.85246	9.63467	1.71303	0.965726	0.968923	0.0147591	0.0342737	0.0310769	0.0147591	0.939528	0.918129	0.200524
160	M.14.d1	2	primary.culture	M.14	FaDu	46		5000	31.4	0.309462	0.24	37.1212	37.1	232.781	219.557	65.0525	1.02693	1.02463	0.00839928	2292.45	2062.57	1055.18	9.17722	8.97146	1.49982	0.959541	0.96313	0.0170876	0.0404594	0.0368703	0.0170876	0.869822	0.849339	0.182492
162	M.14.d2	1	primary.culture	M.14	FaDu	30		10000	31.5	0.495092	0.24	37.3183	37.3	221.079	209.156	62.1824	1.02696	1.02502	0.00803242	2204.97	1982.98	1020.26	10.5281	10.4175	1.50837	0.973203	0.974887	0.0101604	0.0267973	0.0251125	0.0101604	1.03822	1.00836	0.215885
163	M.14.d2	2	primary.culture	M.14	FaDu	30		10000	31.5	0.375178	0.24	37.2948	37.3	218.297	206.915	62.9365	1.02727	1.02536	0.00809508	2168.21	1949.82	1031.61	10.7182	10.557	1.62136	0.974851	0.976691	0.0100026	0.0251492	0.0233094	0.0100026	1.07036	1.0415	0.224243
165	M.17.d1	1	primary.culture	M.17	FaDu	40		10000	31.4	0.430016	0.24	37.0534	37.1	223.003	208.811	66.6139	1.02709	1.02503	0.00801245	2210.32	1942.22	1096.58	10.3609	9.92705	2.58754	0.969173	0.972254	0.0140586	0.0308272	0.0277458	0.0140586	0.986715	0.954901	0.238665
166	M.17.d1	2	primary.culture	M.17	FaDu	40		9600	31.4	0.133361	0.24	37.1807	37.2	235.217	223.177	66.0544	1.02833	1.02607	0.00860698	2348.44	2120.25	1070.31	9.46587	9.19646	1.82122	0.960233	0.964181	0.0181527	0.0397671	0.0358194	0.0181527	0.896462	0.876466	0.207607
168	M.17.d2	1	primary.culture	M.17	FaDu	38		10000	31.5	0.470336	0.24	37.2602	37.3	222.964	208.697	66.9727	1.02774	1.02585	0.00806523	2224.47	1961.59	1106.51	9.63617	9.45158	1.51487	0.968362	0.970398	0.0123116	0.0316384	0.0296018	0.0123116	0.95347	0.924831	0.195745
169	M.17.d2	2	primary.culture	M.17	FaDu	38		10000	31.5	0.345704	0.24	37.1625	37.2	219.104	207.49	57.539	1.02866	1.02682	0.00817245	2146.38	1935.18	907.709	9.30958	9.12686	1.46189	0.966146	0.968262	0.0126207	0.0338542	0.0317383	0.0126207	0.90596	0.887861	0.168766
174	M.21.d2	1	primary.culture	M.21	FaDu	34		1500	31.5	0.27759	0.24	37.2979	37.3	226.991	212.144	70.9451	1.02729	1.02516	0.00805901	2268.47	1989.8	1174.66	9.7143	9.35966	2.16782	0.966093	0.969233	0.0152725	0.0339069	0.0307673	0.0152725	0.945116	0.91765	0.218162
175	M.21.d2	2	primary.culture	M.21	FaDu	34		300	31.5	0.0377822	0.24	37.4053	37.4	207.14	197.951	71.406	1.02864	1.02724	0.00817285	1974.5	1754.54	1183.27	9.95084	9.33122	3.12791	0.960951	0.965048	0.0204152	0.0390495	0.0349518	0.0204152	0.855644	0.817488	0.232216
182	M.24.d2	3	primary.culture	M.24	FaDu	39		5800	31.5	0.227257	0.24	37.2428	37.2	241.559	227.199	66.9042	1.02544	1.02326	0.00788152	2492.09	2210.84	1123.2	8.70304	8.49875	1.73648	0.969287	0.971444	0.0115127	0.0307131	0.0285561	0.0115127	1.02278	0.989731	0.232155
184	M.26.d1	1	primary.culture	M.26	FaDu	41		10000	31.5	0.256351	0.24	37.3739	37.4	247.399	232.715	76.108	1.0271	1.02486	0.00834857	2596.63	2303.9	1318.53	10.0681	9.88923	1.69752	0.9677	0.969943	0.0122788	0.0322996	0.0300573	0.0122788	1.00677	0.975283	0.213886
185	M.26.d1	2	primary.culture	M.26	FaDu	41		5000	31.5	0.182342	0.24	37.0857	37.1	246.294	234.496	68.3438	1.02672	1.02465	0.00807785	2528.59	2287.32	1137.83	9.63585	9.44877	1.65034	0.960355	0.963508	0.0158829	0.0396453	0.0364921	0.0158829	0.909134	0.886491	0.19411
187	M.26.d2	1	primary.culture	M.26	FaDu	46		10000	31.5	0.422964	0.24	37.3734	37.4	232.683	216.166	73.9328	1.02641	1.0243	0.00802995	2387.59	2072.06	1254.95	8.33031	8.08554	2.11735	0.972354	0.974011	0.0100078	0.0276458	0.0259889	0.0100078	1.04749	1.01374	0.217283
188	M.26.d2	2	primary.culture	M.26	FaDu	46		4500	31.5	0.411233	0.24	36.9997	37	227.594	213.868	70.3664	1.0268	1.0247	0.00799889	2313.93	2051.86	1199.67	8.37444	8.18232	1.70425	0.973876	0.975445	0.00918539	0.0261244	0.0245552	0.00918539	1.06243	1.03327	0.211525
191	M.27.d1	2	primary.culture	M.27	FaDu	59		4000	31.5	0.196552	0.24	37.2262	37.3	231.734	219.901	63.5424	1.02826	1.02602	0.00846369	2314.16	2091.2	1029.33	9.60789	9.39678	1.53204	0.963562	0.966182	0.014167	0.036438	0.0338183	0.014167	0.907595	0.885971	0.196366
193	M.27.d2	1	primary.culture	M.27	FaDu	36		10000	31.5	0.552697	0.24	37.1319	37.1	236.448	221.568	70.8029	1.02608	1.02384	0.00807851	2412.04	2130.28	1182.65	8.23921	8.103	1.41901	0.964352	0.966169	0.0124592	0.0356479	0.0338312	0.0124592	0.920653	0.890573	0.18692
194	M.27.d2	2	primary.culture	M.27	FaDu	36		10000	31.5	0.386396	0.24	36.9887	37	239.691	226.107	69.8092	1.02704	1.02481	0.00828269	2470.05	2207.44	1163.68	7.97689	7.78883	1.28524	0.965866	0.96762	0.0114429	0.0341335	0.0323803	0.0114429	0.947436	0.91946	0.18442
196	fresh.d1	1	primary.culture	FaDu	FaDu	56		10000	31.4	0.27096	0.24	37.1098	37.1	245.443	232.543	68.9653	1.02606	1.02398	0.00797806	2564.19	2311.52	1163.3	9.06373	8.8344	1.583	0.962238	0.964119	0.0127667	0.0377623	0.0358808	0.0127667	0.918685	0.890248	0.197586
197	fresh.d1	2	primary.culture	FaDu	FaDu	56		4000	31.4	0.348075	0.24	36.8769	36.8	241.472	229.095	67.8941	1.02576	1.0235	0.00801541	2508.05	2271.45	1147.78	8.92885	8.76991	1.37723	0.965079	0.966887	0.012357	0.0349211	0.033113	0.012357	0.946992	0.924813	0.193462
199	fresh.d2	1	primary.culture	FaDu	FaDu	56		10000	31.5	0.30716	0.24	37.0663	37.1	241.015	230.445	65.4903	1.02813	1.02602	0.00851818	2408.04	2193.28	1048.93	9.27113	9.05739	1.50982	0.951379	0.95488	0.0190566	0.0486215	0.0451199	0.0190566	0.808007	0.793485	0.161087
200	fresh.d2	2	primary.culture	FaDu	FaDu	56		10000	31.5	0.218388	0.24	37.1776	37.2	233.545	224.211	61.6462	1.02877	1.02697	0.00853413	2274.98	2084.83	962.97	9.40483	9.19923	1.59023	0.950731	0.954303	0.0199909	0.0492695	0.0456973	0.0199909	0.790792	0.775516	0.164811
202	M.28.d1	1	primary.culture	M.28	FaDu	47		10000	31.6	0.334324	0.24	37.6289	37.6	255.371	242.299	74.6075	1.02514	1.0229	0.00787747	2754.95	2473.72	1308.95	9.68223	9.30392	2.1969	0.969771	0.971209	0.0099282	0.030229	0.028791	0.0099282	1.06285	1.02064	0.249773
205	M.28.d2	1	primary.culture	M.28	FaDu	40		10000	31.6	0.624899	0.24	36.056	36	236.454	222.027	66.5432	1.02478	1.02281	0.00744956	2436.64	2160.95	1123.8	9.43211	9.27021	1.81214	0.96948	0.971271	0.010522	0.0305198	0.0287289	0.010522	1.00188	0.969961	0.205975
211	M.29.d2	2	primary.culture	M.29	FaDu	41		4000	31.6	0.340107	0.24	36.6087	36.7	228.308	214.702	64.6364	1.02785	1.02587	0.00819295	2297.64	2047.6	1089.33	10.5137	10.3298	1.58982	0.972268	0.97429	0.0104078	0.0277319	0.0257097	0.0104078	1.03654	1.01187	0.207114
213	M.30.d1	1	primary.culture	M.30	FaDu	30		10000	31.6	0.340164	0.24	36.8908	36.9	244.191	232.305	68.2225	1.0246	1.02249	0.00751538	2557.5	2314.72	1151.64	9.63713	9.45475	1.8074	0.971854	0.973247	0.00956338	0.0281464	0.0267527	0.00956338	1.06568	1.03647	0.206072
214	M.30.d1	2	primary.culture	M.30	FaDu	30		2500	31.6	0.230538	0.24	37.0844	37.1	238.517	227.933	63.5613	1.02481	1.02281	0.00743349	2474.77	2253.88	1049.7	9.55129	9.29152	2.24897	0.973109	0.97418	0.00864464	0.0268906	0.02582	0.00864464	1.07527	1.04904	0.198428
217	M.30.d2	2	primary.culture	M.30	FaDu	41		4500	31.6	0.323992	0.24	36.705	36.8	242.492	224.98	83.0686	1.02775	1.02587	0.00828204	2534.28	2193.23	1472.18	10.2845	9.99141	2.20979	0.97062	0.972871	0.0119341	0.0293798	0.0271291	0.0119341	1.05047	1.00864	0.245236
219	M.31.d1	1	primary.culture	M.31	FaDu	35		8000	31.6	0.265963	0.24	37.425	37.5	264.375	250.221	81.0693	1.02502	1.0229	0.00765941	2908.62	2603.76	1426.54	10.5554	9.35304	3.57691	0.969272	0.970605	0.0105268	0.030728	0.0293951	0.0105268	1.08141	1.02874	0.250422
221	M.31.d2	1	primary.culture	M.31	FaDu	42		10000	31.6	0.34566	0.24	37.1029	37.1	223.778	211.182	67.2454	1.0288	1.02693	0.00841311	2231.95	1986.63	1139.73	12.0194	11.8655	1.82192	0.971906	0.973588	0.0105388	0.028094	0.026412	0.0105388	1.01855	0.988312	0.225786
222	M.31.d2	2	primary.culture	M.31	FaDu	42		10000	31.6	0.531623	0.24	37.1808	37.2	231.118	218.109	66.3096	1.02779	1.02586	0.00812266	2342.08	2092.44	1123.32	11.0489	10.9003	1.55256	0.968151	0.970293	0.0119041	0.0318488	0.029707	0.0119041	0.971572	0.943875	0.209982
224	M.32.d1	1	primary.culture	M.32	FaDu	83		10000	31.6	0.454376	0.24	37.4262	37.4	238.489	226.343	70.3896	1.0239	1.02193	0.00722118	2488.17	2234.69	1194.8	11.0026	10.3944	3.032	0.974758	0.976273	0.00935118	0.0252425	0.0237267	0.00935118	1.12876	1.09733	0.240205
225	M.32.d1	2	primary.culture	M.32	FaDu	83		8500	31.6	0.316391	0.24	37.3562	37.4	251.953	240.653	66.557	1.02424	1.02201	0.00770247	2699.09	2465.28	1125.86	9.30271	9.05875	1.78349	0.972561	0.973985	0.00931108	0.0274395	0.0260149	0.00931108	1.10934	1.08193	0.215695
230	M.33.d1	1	primary.culture	M.33	FaDu	46		7000	31.6	0.120335	0.24	37.2016	37.3	239	226.457	73.261	1.02465	1.02289	0.0071118	2481.77	2222.49	1226.78	10.4387	10.0573	2.45619	0.972931	0.974738	0.0102122	0.0270693	0.0252622	0.0102122	1.08566	1.05233	0.228593
232	M.33.d2	1	primary.culture	M.33	FaDu	41		4000	31.6	0.506466	0.24	37.1096	37.2	242.811	225.718	77.1326	1.02715	1.02523	0.00795713	2519	2177	1333.54	11.1576	10.9266	2.00673	0.968862	0.971453	0.0125829	0.0311379	0.0285472	0.0125829	1.02294	0.987664	0.237019
234	M.34.d1	1	primary.culture	M.34	FaDu	59		10000	31.6	0.328842	0.24	37.3501	37.4	251.699	238.836	76.3855	1.02544	1.02318	0.00796655	2670.19	2399.74	1305.48	9.34616	9.11417	1.73786	0.968902	0.971065	0.012064	0.031098	0.0289353	0.012064	1.04456	1.01345	0.223766
235	M.34.d1	2	primary.culture	M.34	FaDu	59		5000	31.6	0.174943	0.24	37.1691	37.3	245.041	235.258	69.0167	1.02612	1.02371	0.00819412	2564.59	2353.58	1128.4	9.25785	9.02044	1.74478	0.96927	0.971061	0.0113175	0.03073	0.028939	0.0113175	1.03207	1.00587	0.205331
237	M.34.d2	1	primary.culture	M.34	FaDu	32		10000	31.6	0.454554	0.24	37.0583	37.1	252.419	235.315	79.4009	1.02796	1.02603	0.00828648	2654.82	2317.05	1400.67	10.6515	10.4434	1.67386	0.96707	0.968949	0.0115571	0.0329299	0.0310506	0.0115571	1.00367	0.972656	0.21213
238	M.34.d2	2	primary.culture	M.34	FaDu	32		8700	31.6	0.39029	0.24	36.6508	36.7	247.318	231.17	76.8368	1.02773	1.02576	0.0082698	2586.47	2259.11	1361.75	10.885	10.6609	1.79447	0.969755	0.971644	0.0107782	0.0302446	0.028356	0.0107782	1.04018	1.00344	0.230104
240	M.36.d1	1	primary.culture	M.36	FaDu	50		7500	31.6	0.0624542	0.24	36.878	36.9	246.465	235.599	86.3786	1.02717	1.02495	0.0084679	2605.59	2340.32	1416.45	9.87958	9.50578	2.38146	0.968129	0.970287	0.0129959	0.0318715	0.0297128	0.0129959	1.03391	0.993364	0.267166
243	M.36.d2	2	primary.culture	M.36	FaDu	40		4000	31.6	0.386523	0.24	36.9494	36.9	237.225	218.393	83.4169	1.02777	1.02596	0.0081056	2452.36	2098.42	1469.37	11.3017	11.0661	1.88554	0.971438	0.973695	0.0111996	0.0285622	0.0263046	0.0111996	1.04495	1.00813	0.233558
245	M.37.d1	1	primary.culture	M.37	FaDu	45		6000	31.6	0.0905653	0.24	37.0893	37.1	236.52	228.785	74.9326	1.02875	1.02644	0.00904389	2410.03	2209.97	1162.97	9.70258	9.33153	2.12492	0.961683	0.964507	0.0165206	0.038317	0.0354932	0.0165206	0.916585	0.888062	0.209359
247	M.37.d2	1	primary.culture	M.37	FaDu	37		10000	31.6	0.489043	0.24	36.9134	36.9	242.533	226.741	76.5697	1.02695	1.02483	0.00813939	2534.17	2221.73	1330.34	10.9378	10.702	1.95898	0.969217	0.971493	0.011877	0.0307833	0.0285069	0.011877	1.01991	0.989739	0.211746
248	M.37.d2	2	primary.culture	M.37	FaDu	37		3000	31.6	0.306458	0.24	36.5749	36.6	233.049	220.097	65.2778	1.028	1.02624	0.00797739	2390.95	2141.43	1100.09	10.4243	10.1793	1.72726	0.972972	0.974586	0.00955172	0.0270277	0.0254142	0.00955172	1.06302	1.03285	0.203631
250	M.38.d1	1	primary.culture	M.38	FaDu	40		10000	31.6	0.448338	0.24	36.7458	36.8	223.976	212.204	65.1135	1.02717	1.02525	0.0079261	2218.79	1985.8	1068.36	10.6273	10.4891	1.60059	0.970408	0.972177	0.0108378	0.0295919	0.0278229	0.0108378	0.986772	0.956211	0.20136
251	M.38.d1	2	primary.culture	M.38	FaDu	40		10000	31.6	0.328629	0.24	36.3362	36.3	224.756	211.465	70.034	1.02647	1.02461	0.00766111	2246.51	1986.66	1175.32	10.9046	10.7168	1.74921	0.971868	0.973506	0.0102092	0.0281318	0.0264938	0.0102092	1.01629	0.982834	0.209663
254	M.38.d2	2	primary.culture	M.38	FaDu	46		10000	31.6	0.676644	0.24	36.6714	36.7	210.052	194.998	66.7187	1.0248	1.02275	0.00749972	2060.55	1786.4	1089.94	11.2382	11.1532	1.54476	0.975797	0.977354	0.0095411	0.0242029	0.0226455	0.0095411	1.06672	1.02713	0.231962
257	M.39.d1	2	primary.culture	M.39	FaDu	39		10000	31.6	0.615427	0.24	36.8716	36.9	210.253	197.269	66.3068	1.02715	1.02517	0.00784006	2038.45	1801.98	1101.99	11.563	11.4531	1.66516	0.971212	0.972703	0.0105857	0.0287883	0.0272974	0.0105857	0.961763	0.929027	0.202612
258	M.39.d1	3	primary.culture	M.39	FaDu	39		10000	31.6	0.626124	0.24	36.2943	36.3	212.19	198.973	64.4599	1.02683	1.02492	0.00767946	2071.19	1828.23	1047.29	11.4726	11.3779	1.63811	0.972274	0.973664	0.0100772	0.0277262	0.0263359	0.0100772	0.988206	0.952482	0.207209
261	M.39.d2	2	primary.culture	M.39	FaDu	48		2500	31.6	0.14811	0.24	36.2859	36.3	215.398	201.017	71.9691	1.02742	1.02542	0.00815889	2127.62	1841.66	1228.15	11.7479	11.6247	1.67048	0.97608	0.977535	0.00849317	0.0239205	0.0224653	0.00849317	1.0822	1.05021	0.229131
262	M.39.d2	3	primary.culture	M.39	FaDu	48		6000	31.6	0.114349	0.24	36.6399	36.8	214.463	199.484	70.6661	1.02816	1.02626	0.00802876	2108.72	1826.13	1180.6	11.9073	11.757	1.79448	0.975253	0.976981	0.0101933	0.0247475	0.0230193	0.0101933	1.06781	1.02885	0.228788
264	M.44.d1	1	primary.culture	M.44	FaDu	41		7200	31.6	0.287415	0.24	36.5332	36.6	198.458	185.714	62.688	1.02737	1.02563	0.00766484	1872.07	1649.34	1004.7	11.5298	11.2916	1.87496	0.976464	0.978695	0.0104618	0.0235359	0.0213047	0.0104618	1.05958	1.0324	0.231074
267	M.44.d2	2	primary.culture	M.44	FaDu	44		10000	31.6	0.600748	0.24	36.7512	36.8	220.153	206.525	65.8377	1.02648	1.02437	0.0079418	2184.06	1932.56	1097.75	11.5899	11.5048	1.67507	0.97235	0.974373	0.0109139	0.0276502	0.025627	0.0109139	1.02079	0.990827	0.218849
268	M.44.d2	3	primary.culture	M.44	FaDu	44		10000	31.6	0.584256	0.24	36.5946	36.6	222.085	208.172	68.7506	1.02619	1.02418	0.00784024	2222.89	1959.83	1162.54	11.463	11.3315	1.65738	0.972943	0.974937	0.0107918	0.0270567	0.0250626	0.0107918	1.03858	1.00867	0.224716

## Sheet: C.raw.lactate
primary.culture	what.is.measured	co-culture	concentration (uM)
M.5.1	FaDu	primary.culture	166.061
M.5.1	Detroit562	primary.culture	-
M.5.1	primary.culture	no.coculture	84.818
M.6.1	FaDu	primary.culture	165.924
M.6.1	Detroit562	primary.culture	-
M.6.1	primary.culture	no.coculture	94.803
M.7.1	FaDu	primary.culture	171.258
M.7.1	Detroit562	primary.culture	-
M.7.1	primary.culture	no.coculture	68.953
M.9.1	FaDu	primary.culture	143.494
M.9.1	Detroit562	primary.culture	-
M.9.1	primary.culture	no.coculture	129.953
M.11.1	FaDu	primary.culture	>210,000
M.11.1	Detroit562	primary.culture	-
M.11.1	primary.culture	no.coculture	114.498
M.12.1	FaDu	primary.culture	181.653
M.12.1	Detroit562	primary.culture	-
M.12.1	primary.culture	no.coculture	130.774
M.14.1	FaDu	primary.culture	131.731
M.14.1	Detroit562	primary.culture	-
M.14.1	primary.culture	no.coculture	117.917
M.17.1	FaDu	primary.culture	125.85
M.17.1	Detroit562	primary.culture	>210,000
M.17.1	primary.culture	no.coculture	99.453
M.21.1	FaDu	primary.culture	151.426
M.21.1	Detroit562	primary.culture	175.225
M.21.1	primary.culture	no.coculture	133.372
M.24.1	FaDu	primary.culture	157.171
M.24.1	Detroit562	primary.culture	162.095
M.24.1	primary.culture	no.coculture	80.031
M.26.1	FaDu	primary.culture	124.893
M.26.1	Detroit562	primary.culture	117.78
M.26.1	primary.culture	no.coculture	95.213
M.27.1	FaDu	primary.culture	97.675
M.27.1	Detroit562	primary.culture	156.35
M.27.1	primary.culture	no.coculture	93.298
M.28.1	FaDu	primary.culture	127.902
M.28.1	Detroit562	primary.culture	139.254
M.28.1	primary.culture	no.coculture	109.301
M.29.1	FaDu	primary.culture	175.635
M.29.1	Detroit562	primary.culture	98.769
M.29.1	primary.culture	no.coculture	62.388
M.30.1	FaDu	primary.culture	118.601
M.30.1	Detroit562	primary.culture	169.617
M.30.1	primary.culture	no.coculture	114.361
M.31.1	FaDu	primary.culture	112.036
M.31.1	Detroit562	primary.culture	98.222
M.31.1	primary.culture	no.coculture	116.96
M.32.1	FaDu	primary.culture	76.475
M.32.1	Detroit562	primary.culture	194.646
M.32.1	primary.culture	no.coculture	206.272
M.34.1	FaDu	primary.culture	105.197
M.34.1	Detroit562	primary.culture	140.621
M.34.1	primary.culture	no.coculture	207.503
HGFb	FaDu	primary.culture	115.455
HGFb	Detroit562	primary.culture	106.018
HGFb	primary.culture	no.coculture	75.244
ZPF	FaDu	primary.culture	177.55
ZPF	Detroit562	primary.culture	144.998
ZPF	primary.culture	no.coculture	75.244
0	FaDu	no.coculture	76.886
0	Detroit562	no.coculture	203.126

## Sheet: C.raw.qRTPCR_geneexpression
primary.culture	primary.culture.short	what.is.measured	coculture	MCT1_log2fc	MCT4_log2fc	CD147_log2fc	CAV1_log2fc	TP63_log2fc	SOX2_log2fc	VIM_log2fc	DES_log2fc	NFE2L2_log2fc	EGFR_log2fc	ACTA2_log2fc
M.5.1		FaDu	primary.culture	2.61144	2.31381	0.949845	0.354948
M.5.1		Detroit562	primary.culture
M.5.1		primary.culture	no.coculture	-2.51356	0.243814	-0.230155	1.44495
M.5.1		primary.culture	FaDu	-0.513557	1.41881	-0.130155	0.404948
M.5.1		primary.culture	Detroit562
M.6.1		FaDu	primary.culture	1.66144	1.27881	-0.170155	-0.585052
M.6.1		Detroit562	primary.culture
M.6.1		primary.culture	no.coculture	-2.59356	-0.876186	-1.05015	0.464948
M.6.1		primary.culture	FaDu	13.8964	15.0238	13.1648	13.3349
M.6.1		primary.culture	Detroit562
M.7.1		FaDu	primary.culture	1.36644	2.03881	0.504845	-0.415052
M.7.1		Detroit562	primary.culture
M.7.1		primary.culture	no.coculture	-2.40356	0.313814	0.269845	1.90495
M.7.1		primary.culture	FaDu	-0.0785567	2.96381	0.454845	0.434948
M.7.1		primary.culture	Detroit562
M.9.1		FaDu	primary.culture	2.38144	2.35881	0.759845	0.0249485
M.9.1		Detroit562	primary.culture
M.9.1		primary.culture	no.coculture	-3.81356	-1.11619	-2.23015	-1.20505
M.9.1		primary.culture	FaDu	-2.14856	-0.361186	-1.79015	-2.01505
M.9.1		primary.culture	Detroit562
M.11.1		FaDu	primary.culture	2.45644	2.10881	1.07485	0.184948
M.11.1		Detroit562	primary.culture
M.11.1		primary.culture	no.coculture	-0.623557	-0.786186	-0.240155	0.984948
M.11.1		primary.culture	FaDu	-0.753557	0.973814	-0.550155	-0.0350515
M.11.1		primary.culture	Detroit562
M.12.1		FaDu	primary.culture	1.89644	2.34381	0.774845	0.694948
M.12.1		Detroit562	primary.culture
M.12.1		primary.culture	no.coculture	-1.17356	1.63381	0.399845	0.824948
M.12.1		primary.culture	FaDu	-1.75356	0.00881443	-1.80515	-1.05505
M.12.1		primary.culture	Detroit562
M.14.1		FaDu	primary.culture	0.836443	1.31881	0.0698454	-0.365052
M.14.1		Detroit562	primary.culture
M.14.1		primary.culture	no.coculture	-1.05356	0.483814	-0.350155	0.484948
M.14.1		primary.culture	FaDu	-0.733557	2.22381	0.114845	0.844948
M.14.1		primary.culture	Detroit562
M.17.1		FaDu	primary.culture	0.801443	1.49881	0.199845	-0.945052
M.17.1		Detroit562	primary.culture	-0.483557	0.318814	-0.165155	0.534948
M.17.1		primary.culture	no.coculture	-0.453557	0.753814	-0.970155	-0.255052
M.17.1		primary.culture	FaDu	-0.658557	2.02381	-0.665155	-0.785052
M.17.1		primary.culture	Detroit562	0.276443	2.51881	0.639845	-0.245052
M.21.1		FaDu	primary.culture	0.586443	-1.59619	-0.0101546	0.354948
M.21.1		Detroit562	primary.culture	-2.55356	-2.90619	-1.63015	0.684948
M.21.1		primary.culture	no.coculture	-3.19356	0.0938144	-0.960155	0.314948
M.21.1		primary.culture	FaDu	-11.8636	-13.0762	-15.2002	-13.0451
M.21.1		primary.culture	Detroit562	7.01644	0.153814	18.1998	-3.10505
M.24.1		FaDu	primary.culture	-0.683557	-1.59619	-0.520155	-0.335052
M.24.1		Detroit562	primary.culture	-1.66356	-1.81619	-0.450155	1.30495
M.24.1		primary.culture	no.coculture	-1.00356	0.963814	-0.420155	1.05495
M.24.1		primary.culture	FaDu	-1.94356	1.83381	-0.860155	0.504948
M.24.1		primary.culture	Detroit562	-1.74356	1.85381	0.0298454	1.27495
M.26.1		FaDu	primary.culture	-0.0435567	-0.446186	-0.300155	-0.875052
M.26.1		Detroit562	primary.culture	-2.75356	-2.80619	-0.960155	1.16495
M.26.1		primary.culture	no.coculture	-1.59356	0.313814	-0.500155	0.444948
M.26.1		primary.culture	FaDu	0.116443	0.613814	0.329845	0.684948
M.26.1		primary.culture	Detroit562	1.36644	0.153814	17.7298	-3.10505
M.27.1		FaDu	primary.culture	-0.713557	-1.84619	-0.410155	-0.365052
M.27.1		Detroit562	primary.culture	-1.80356	-2.23619	-0.410155	1.36495
M.27.1		primary.culture	no.coculture	-1.81356	-0.416186	-0.910155	-0.215052
M.27.1		primary.culture	FaDu	-2.68356	1.30381	-1.08015	0.584948
M.27.1		primary.culture	Detroit562	-1.32356	0.653814	0.199845	1.67495
M.28.1		FaDu	primary.culture	-0.673557	-2.41619	-0.790155	-0.645052
M.28.1		Detroit562	primary.culture	-1.97356	-2.61619	-0.500155	2.47495
M.28.1		primary.culture	no.coculture	-2.61356	0.0938144	-1.11015	-0.345052
M.28.1		primary.culture	FaDu	-2.37356	1.43381	-0.650155	0.0349485
M.28.1		primary.culture	Detroit562	-0.863557	1.81381	0.259845	1.78495
M.28.1		HaCaT	primary.culture	1.75644	-2.40619	-0.190155	-1.71505
M.28.1		primary.culture	HaCaT	-0.743557	3.64381	-0.890155	-1.01505
M.29.1		FaDu	primary.culture	-0.883557	-2.71619	-0.620155	-0.145052
M.29.1		Detroit562	primary.culture	-2.10356	-2.45619	-0.720155	1.48495
M.29.1		primary.culture	no.coculture	-2.20356	-0.856186	-0.0701546	0.844948
M.29.1		primary.culture	FaDu	-1.36356	0.923814	-1.05015	-0.135052
M.29.1		primary.culture	Detroit562	25.9864	0.153814	11.1898	-3.10505
M.30.1		FaDu	primary.culture	-0.743557	-2.64619	-0.880155	-0.135052
M.30.1		Detroit562	primary.culture	-3.92356	-3.54619	-1.62015	0.534948
M.30.1		primary.culture	no.coculture	-1.63356	-0.216186	-0.980155	-0.535052
M.30.1		primary.culture	FaDu	-0.123557	-0.486186	-2.00015	0.344948
M.30.1		primary.culture	Detroit562	-2.12356	0.0538144	-1.25015	-0.315052
M.31.1		FaDu	primary.culture	-0.743557	-2.32619	-0.770155	-0.405052
M.31.1		Detroit562	primary.culture	-2.50356	-2.77619	-1.16015	1.15495
M.31.1		primary.culture	no.coculture	-1.56356	0.123814	-1.09015	-0.415052
M.31.1		primary.culture	FaDu	1.36644	0.153814	-1.97015	-1.07505
M.31.1		primary.culture	Detroit562	1.36644	0.153814	-1.97015	-3.10505
M.32.1		FaDu	primary.culture	0.556443	0.663814	0.299845	-0.715052
M.32.1		Detroit562	primary.culture	-1.88356	-2.28619	-0.800155	1.27495
M.32.1		primary.culture	no.coculture	-2.72356	0.513814	-0.650155	0.104948
M.32.1		primary.culture	FaDu	-1.30356	1.04381	-0.0501546	0.214948
M.32.1		primary.culture	Detroit562	14.2764	0.153814	-1.97015	-0.365052
M.32.1		HaCaT	primary.culture	1.06644	-3.75619	-0.640155	-1.79505
M.32.1		primary.culture	HaCaT	1.36644	1.80381	-0.310155	1.04495
M.34.1		FaDu	primary.culture	0.866443	0.903814	0.699845	-0.475052
M.34.1		Detroit562	primary.culture	-0.273557	-0.836186	-0.540155	0.864948
M.34.1		primary.culture	no.coculture	-2.06356	-0.226186	-1.01015	0.404948
M.34.1		primary.culture	FaDu	-1.30356	1.20381	-0.380155	0.914948
M.34.1		primary.culture	Detroit562	1.36644	0.153814	-1.97015	0.804948
HGFb		FaDu	primary.culture	1.11644	-0.0461856	-0.180155	-0.505052
HGFb		Detroit562	primary.culture	-0.133557	-0.756186	-0.220155	-0.165052
HGFb		primary.culture	no.coculture	1.23644	-2.03619	-0.290155	1.15495
HGFb		primary.culture	FaDu	-2.43356	1.21381	0.139845	1.22495
HGFb		primary.culture	Detroit562	-2.59356	0.103814	-0.160155	1.12495
HGFb		HaCaT	primary.culture	0.446443	-3.95619	-2.11015	-1.83505
HGFb		primary.culture	HaCaT	5.06644	0.153814	-1.97015	-3.10505
ZPF		FaDu	primary.culture	3.94644	2.05381	1.21985	-0.445052
ZPF		Detroit562	primary.culture	1.36644	0.153814	-1.97015	2.22495
ZPF		primary.culture	no.coculture	-1.44356	-3.15619	-0.320155	-0.495052
ZPF		primary.culture	FaDu	0.526443	-1.34619	0.339845	0.0749485
ZPF		primary.culture	Detroit562	-1.03356	0.303814	-0.100155	0.254948
ZPF		HaCaT	primary.culture	1.36644	0.153814	-1.97015	-3.10505
ZPF		primary.culture	HaCaT	-0.463557	0.273814	0.299845	-0.395052
0		FaDu	no.coculture	3.51644	2.15381	2.43485	2.06495
0		Detroit562	no.coculture	-1.01356	1.57881	0.404845	1.63495
0		HaCaT	no.coculture	1.11644	-1.48619	-0.290155	-2.94505
M.1.4	M.1	direct.patient	no.coculture
M. 3.2	M.3	direct.patient	no.coculture	-0.199561	1.15018	0.557105	1.23158	1.65614	-1.56228	-0.291754	-2.12421	0.909123	1.15228	0.0219298
M. 3.4	M.3	direct.patient	no.coculture
M.4.4	M.4	direct.patient	no.coculture
M. 5.2	M.5	direct.patient	no.coculture	-1.42456	0.515175	-0.817895	0.631579	0.44614	-0.512281	1.66825	-3.07421	-0.500877	-4.09772	1.22193
M. 6.2	M.6	direct.patient	no.coculture	-2.27956	-2.62982	-0.627895	0.701579	-1.72386	-5.11228	2.07825	7.37579	-0.220877	-1.51772	1.42193
M. 7.2	M.7	direct.patient	no.coculture	-2.09456	-1.95982	-0.737895	-0.318421	-1.19386	2.93772	-2.62175	-6.43421	1.81912	1.19228	-1.05807
M. 9.2	M.9	direct.patient	no.coculture	-2.37956	0.160175	-0.347895	-1.27842	-0.71386	-2.06228	0.588246	0.725789	0.949123	0.362281	0.44193
M. 10.2	M.10	direct.patient	no.coculture	-3.39956	-0.519825	-0.317895	-1.73842	-1.96386	-1.35228	0.628246	-0.624211	-0.170877	-0.357719	0.0819298
M. 10.4	M.10	direct.patient	no.coculture
M. 11.2	M.11	direct.patient	no.coculture	-2.88456	-1.97482	-0.482895	-0.228421	-0.26386	0.837719	0.0482456	-0.644211	0.409123	0.232281	-0.00807018
M. 12.2	M.12	direct.patient	no.coculture	-1.26956	-2.06982	-0.647895	1.26158	-0.30386	-1.58228	0.158246	-3.21421	0.259123	1.00228	-0.0680702
M. 13.2	M.13	direct.patient	no.coculture	-1.40956	1.83518	1.46711	4.53158	2.81614	0.0277193	1.63825	7.53579	0.00912281	1.85228	1.75193
M. 14.2	M.14	direct.patient	no.coculture	-1.00956	-1.89482	-0.547895	1.59158	-0.15386	-0.402281	0.458246	-2.00421	0.0691228	1.29228	1.62193
M.16.2	M.16	direct.patient	no.coculture	0.940439	1.21518	0.742105	1.05158	0.0361404	-1.60228	1.88825	3.56579	0.989123	1.46228	3.79193
M. 17.2	M.17	direct.patient	no.coculture	-0.419561	-3.04982	-0.732895	1.57158	-0.17386	1.03772	1.70825	4.62579	1.23912	0.712281	3.07193
M.18.2	M.18	direct.patient	no.coculture	-0.389561	-0.144825	-0.657895	-0.0684211	-14.6639	-9.66228	-0.00175439	-6.65421	-13.6909	-11.6877
M.19.2	M.19	direct.patient	no.coculture	2.15044	11.8952	-0.447895	5.97158	4.48614	5.43772	2.99825	5.43579	1.03912	3.04228	5.47193
M.20.2	M.20	direct.patient	no.coculture	-0.859561	-2.68482	-0.607895	-3.06842	-0.42386	1.67772	-2.34175	-4.34421	-2.06088	-0.547719	-1.68807
M.21.2	M.21	direct.patient	no.coculture	2.32044	2.15518	0.922105	1.95158	1.33614	3.29772	0.558246	-0.284211	2.26912	2.32228	1.78193
M.22.2	M.22	direct.patient	no.coculture	1.70044	1.13518	1.74211	0.551579	4.16614	2.85772	-0.191754	1.44579	0.449123	-0.947719	0.60193
M.24.2	M.24	direct.patient	no.coculture	1.18044	1.76518	-0.447895	1.08158	-0.11386	8.44772	-1.17175	5.43579	1.03912	3.04228
M.25.2	M.25	direct.patient	no.coculture	2.26044	0.495175	0.152105	3.41158	0.80614	-1.59228	2.04825	5.98579	1.11912	1.23228	2.57193
M.26.2	M.26	direct.patient	no.coculture	2.48044	-0.394825	-0.517895	2.46158	-0.30386	-4.22228	-1.18175	4.73579	0.669123	-0.537719	-0.91807
M.27.2	M.27	direct.patient	no.coculture	2.33044	0.635175	0.0721053	-2.06842	0.35614	-0.922281	-0.221754	-1.59421	-0.0808772	-0.327719	-1.62807
M.28.2	M.28	direct.patient	no.coculture	1.18044	-1.16482	-1.13789	-3.40842	-0.59386	1.28772	-0.481754	-6.48421	1.08912	-2.03772	-1.43807
M.29.2	M.29	direct.patient	no.coculture	0.870439	-1.75482	-1.33789	0.121579	1.38614	2.52772	-0.761754	0.515789	0.749123	-0.827719	0.15193
M.30.2	M.30	direct.patient	no.coculture	-0.449561	0.695175	1.36211	-0.328421	2.79614	3.05772	0.518246	3.80579	0.329123	0.252281	0.73193
M.31.2	M.31	direct.patient	no.coculture	2.64044	-1.00482	0.972105	3.75158	1.35614	-3.60228	-1.40175	-1.21421	-0.390877	1.11228	-0.34807
M.32.2	M.32	direct.patient	no.coculture	-0.869561	-0.514825	1.39211	-1.26842	0.61614	2.98772	-0.261754	-3.49421	0.0291228	-0.797719	-0.41807
M.33.2	M.33	direct.patient	no.coculture	-2.36956	-2.92482	-1.42789	-2.77842	-2.18386	-0.872281	-1.41175	1.86579	-1.08088	-1.15772	-1.36807
M.34.2	M.34	direct.patient	no.coculture	0.0904386	1.32518	2.92211	4.39158	1.85614	0.0377193	1.59825	3.66579	-1.33088	4.88228	0.57193
M.35.2	M.35	direct.patient	no.coculture	-0.469561	0.685175	1.80211	-1.05842	2.40614	2.73772	-0.361754	0.935789	0.209123	1.44228	0.54193
M.36.2	M.36	direct.patient	no.coculture	-2.42956	-1.16482	-1.48789	-3.60842	-2.66386	-0.242281	-2.05175	-3.64421	-1.27088	-1.53772	-2.89807
M.37.2	M.37	direct.patient	no.coculture	-0.489561	-1.10482	0.00210526	-0.988421	1.08614	2.79772	-1.79175	-5.65421	1.77912	1.13228	-1.89807
M.38.2	M.38	direct.patient	no.coculture	-0.0795614	-0.654825	-0.00789474	2.58158	-0.74386	-1.98228	-0.0317544	6.54579	-0.430877	0.582281	-0.91807
M.39.2	M.39	direct.patient	no.coculture	1.32044	1.20518	1.38211	1.32158	1.59614	2.59772	-0.0817544	-0.574211	1.92912	0.952281	0.52193
M.39.4	M.39	direct.patient	no.coculture
M.40.2	M.40	direct.patient	no.coculture	1.40044	-0.594825	0.702105	2.20158	0.34614	-2.08228	0.228246	-1.97421	-0.260877	1.62228	0.81193
M.41.2	M.41	direct.patient	no.coculture	-0.229561	-1.62482	-1.14789	-3.16842	-0.37386	0.897719	-1.83175	-3.80421	-0.350877	-1.89772	-4.10807
M.42.2	M.42	direct.patient	no.coculture	0.790439	-0.634825	-0.257895	0.131579	-1.49386	-2.34228	-1.05175	-3.75421	-0.980877	-0.647719	0.0919298
M.43.2	M.43	direct.patient	no.coculture	0.820439	0.775175	-0.0878947	-0.448421	0.00614035	1.73772	-0.251754	-2.88421	2.07912	-0.787719	-1.56807
M.44.2	M.44	direct.patient	no.coculture	0.630439	0.635175	-0.187895	-1.03842	-0.33386	-0.0922807	-0.181754	-6.65421	1.44912	-0.747719	-2.47807
M.45.2	M.45	direct.patient	no.coculture	-0.469561	-2.54482	-1.66789	2.78158	2.01614	1.32772	0.118246	0.615789	1.65912	1.13228	1.27193
M.46.2	M.46	direct.patient	no.coculture	-0.729561	-1.24482	-0.887895	1.19158	-0.82386	-1.60228	0.808246	-2.50421	0.899123	0.352281	-0.59807
M.47.2	M.47	direct.patient	no.coculture	-1.15956	0.805175	0.632105	-2.81842	-1.77386	0.0077193	0.0182456	-4.25421	-1.20088	-0.517719	-0.0580702
M.48.2	M.48	direct.patient	no.coculture	1.25044	-0.894825	0.982105	-0.638421	1.23614	-2.27228	-0.861754	-0.404211	0.469123	0.132281	0.0519298
M.49.2	M.49	direct.patient	no.coculture	1.16044	1.70518	1.02211	-0.488421	-0.0338596	-4.73228	-0.281754	-2.55421	-1.17088	1.75228	0.20193
M.50.2	M.50	direct.patient	no.coculture	-1.21956	-1.44482	-2.05789	-1.41842	-0.92386	-2.44228	-0.731754	3.38579	-2.04088	-1.88772	-0.00807018
M.51.2	M.51	direct.patient	no.coculture	-0.119561	0.405175	0.302105	-0.868421	-1.13386	-2.69228	0.398246	6.65579	-1.61088	3.14228	1.19193
M.53.2	M.53	direct.patient	no.coculture	-0.829561	2.19518	1.17211	-3.65842	0.60614	1.80772	1.22825	-2.96421	-0.370877	-2.31772	-0.46807
M.54.2	M.54	direct.patient	no.coculture	-0.929561	-0.0848246	-0.197895	-4.12842	2.25614	1.60772	-1.58175	-0.484211	-0.300877	-0.617719	-1.30807
M.55.2	M.55	direct.patient	no.coculture	-0.629561	-0.364825	0.412105	-1.94842	-0.29386	0.807719	0.128246	-1.45421	0.299123	-1.48772	-1.65807
M.56.2	M.56	direct.patient	no.coculture	0.460439	2.92518	0.462105	0.821579	0.45614	1.38772	2.18825	6.75579	2.12912	0.262281	3.94193
M.57.2	M.57	direct.patient	no.coculture	1.34044	0.765175	-1.51789	-2.90842	-0.33386	3.03772	-2.08175	-6.27421	0.0391228	-1.25772	-2.69807
M.58.2	M.58	direct.patient	no.coculture	0.220439	-0.594825	-0.487895	1.02158	-1.42386	-3.23228	0.558246	3.15579	-1.25088	-1.21772	2.14193
M.59.2	M.59	direct.patient	no.coculture	1.71044	0.395175	0.372105	0.971579	1.16614	-3.75228	1.26825	4.96579	0.449123	4.44228	1.47193
M.60.2	M.60	direct.patient	no.coculture	-0.549561	-1.13482	-1.22789	-2.63842	-1.80386	-0.362281	-2.20175	-7.87421	-0.750877	-2.21772	-2.61807
M.61.2	M.61	direct.patient	no.coculture	0.0204386	0.845175	0.482105	-0.458421	0.14614	0.757719	1.95825	2.11579	0.739123	-1.05772	3.27193
M.62.2	M.62	direct.patient	no.coculture	0.790439	-0.154825	0.0321053	1.13158	0.77614	1.46772	0.738246	3.08579	0.649123	0.112281	0.71193
M.63.2	M.63	direct.patient	no.coculture	0.840439	-0.194825	0.182105	-2.45842	0.27614	1.50772	-1.43175	5.12579	0.839123	0.792281	-0.61807
M.64.2	M.64	direct.patient	no.coculture	1.14044	0.805175	0.822105	0.871579	0.43614	1.94772	0.928246	-0.164211	0.469123	0.0422807	0.81193
