# Supplementary material for: mRNA Subtype of Cancer-Associated Fibroblasts Significantly Affects Key Characteristics of Head and Neck Cancer Cells
Source: Cancers (Basel). 2022 May 3;14(9):2286. doi: 10.3390/cancers14092286 (PMC9102192; doi:10.3390/cancers14092286)
Supplement: Supplementary file 1 [file cancers-14-02286-s001.zip › TableS1-S5.xlsx]

## Sheet: Table S1_Clinical_chars
Table S1: Clinico-pathological characteristics of patients used in study. TNM8th edition used. All patients were indicated for surgery with curatve indent. Table is supplemented by mRNA subtype and patient cluster based on lactate shuttle-relevant gene expression. N/A data not available
primary.culture	age.at.dg	gender	tumor.location	pT	pN	pM	G	p16	Stage	RFS.mths	OS.mths	recurrence.1.0	exitus.1.0	exitus.inrelation	smoking	mrna_cluster_name	cluster.sc.2
M.10	60	F	oropharynx	2	1	1	2	1	IV	36.0381	36.0381	0	0	0	1	atypical	1
M.11	63	M	oropharynx	2	2	0	3	1	II	36.8265	36.8265	0	0	0	0	atypical	1
M.12	49	M	larynx	4a	1	0	3	0	IVA	34.7898	34.7898	0	0	0	1	basal	1
M.13	66	F	oral cavity	1	0	0	2	0	I	10.0854	25.6242	1	1	1	1	basal	2
M.14	62	M	larynx	4a	0	0	2	0	IVA	19.8752	19.8752	0	0	0	1	basal	1
M.16	54	F	tongue	2	2a	0	2	0	IVA	17.5756	23.4888	0	1	0	1	mesenchymal	2
M.17	63	M	oropharynx	3	3b	0	2	0	IVB	9.46124	18.1997	1	1	1	1	mesenchymal	1
M.18	60	M	larynx	3	2c	0	2	0	IVA	31.7674	31.7674	0	0	0	1	mesenchymal	1
M.20	72	M	hypopharynx	4a	1	0	3	0	IVA	29.0079	29.0079	0	0	0	1	classical	1
M.21	76	M	larynx	4a	0	0	2	0	IVA	28.3509	28.3509	0	0	0	1	classical	2
M.22	43	F	oropharynx	2	1	0	2	1	I	29.9606	29.9606	0	0	0	0	atypical	2
M.25	72	M	hypopharynx	2	2b	0	3	0	IVA	17.247	17.9041	0	1	0	0	mesenchymal	2
M.26	55	F	base oris	2	0	0	2	0	I	14.0604	14.0604	0	0	0	1	basal	2
M.27	45	M	oropharynx	2	2	0	2	1	II	0.952694	0.952694	0	0	0	0	atypical	1
M.28	82	F	oropharynx	2	0	0	2	1	I	24.2444	24.2444	0	0	0	0	atypical	1
M.29	72	F	larynx	2	0	0	2	0	III	20.2694	20.2694	0	0	0	1	classical	1
M.3	51	F	oropharynx	2	2b	0	2	0	IVA	N/A	N/A	N/A	N/A	N/A	1	basal	1
M.30	68	F	oropharynx	2	3b	0	2	0	IVB	21.6163	21.6163	0	0	0	1	classical	1
M.31	54	M	tongue	2	0	0	2	0	II	19.3495	19.3495	0	0	0	1	basal	2
M.32	58	M	oropharynx	2	1	0	3	1	I	24.6058	24.6058	0	0	0	0	atypical	1
M.33	55	M	oropharynx	2	1	0	3	1	I	25.6242	25.6242	0	0	0	0	atypical	1
M.34	74	M	larynx	2	0	0	3	0	IVA	11.7608	17.707	0	1	0	1	basal	2
M.35	68	M	oropharynx	2	2	0	3	1	III	19.0867	19.0867	0	0	0	0	atypical	1
M.36	67	M	oropharynx	2	2	0	2	1	II	18.9553	18.9553	0	0	0	0	atypical	1
M.37	50	M	larynx	2	0	0	2	0	II	24.9343	24.9343	0	0	0	1	classical	1
M.38	64	M	tongue	2	0	0	2	0	II	24.8686	24.8686	0	0	0	1	mesenchymal	1
M.39	61	M	hypopharynx	2	2b	0	2	0	IVA	6.24179	10.1511	1	1	1	1	classical	2
M.40	62	M	larynx	2	0	0	2	0	II	24.3758	24.3758	0	0	0	1	basal	2
M.41	65	M	larynx	2	0	0	2	0	IVA	N/A	N/A	N/A	N/A	N/A	1	classical	1
M.42	69	M	larynx	2	0	0	2	0	II	0.919842	0.952694		1	0	1	classical	1
M.43	74	M	larynx	2	0	0	2	0	III	22.8647	22.8647	0	0	0	1	classical	1
M.44	67	F	larynx	2	0	0	2	0	III	19.3167	19.3167	0	0	0	1	classical	1
M.45	62	M	larynx	2	1	0	2	0	IVA	17.6741	17.6741	0	0	0	1	classical	1
M.46	57	F	larynx	2	0	0	2	0	III	17.7727	17.7727	0	0	0	1	classical	1
M.47	54	F	oropharynx	2	0	0	N/A	1	I	14.3561	14.3561	0	0	0	0	atypical	1
M.48	63	M	tongue	2	1	0	2	0	III	16.8528	16.8528	0	0	0	1	basal	2
M.49	69	M	larynx	2	3b	0	2	0	IVB	14.2576	14.2576	0	0	0	1	basal	2
M.5	59	F	larynx	2	2b	0	3	0	IVA	37.0894	37.0894	0	0	0	1	mesenchymal	1
M.50	52	M	hypopharynx	2	3b	0	3	0	IVB	1.80683	10.6439	1	1	1	1	mesenchymal	1
M.51	48	M	tongue	2	0	0	2	0	II	13.6334	13.6334	0	0	0	1	mesenchymal	1
M.53	60	M	oropharynx	2	1	0	N/A	1	II	13.8962	13.8962	0	0	0	0	atypical	1
M.54	65	M	oropharynx	2	1	0	N/A	1	I	13.1406	13.1406	0	0	0	0	atypical	1
M.55	82	M	oropharynx	2	1	0	N/A	1	I	11.7608	11.7608	0	0	0	0	atypical	1
M.56	70	F	oropharynx	2	2a	0	3	0	IVA	11.7937	11.7937	0	0	0	0	mesenchymal	2
M.57	65	M	hypopharynx	2	0	0	2	0	IVA	9.72405	9.72405	0	0	0	1	classical	1
M.58	69	M	base oris	2	3b	0	2	0	IVB	11.2681	11.2681	0	0	0	1	mesenchymal	1
M.59	59	M	oropharynx	2	1	0	N/A	1	II	10.184	10.184	0	0	0	1	basal	2
M.6	81	M	oropharynx	2	0	0	2	0	I	36.3666	36.3666	0	0	0	0	mesenchymal	1
M.60	66	M	oropharynx	2	1	0	N/A	1	I	7.06307	7.16163	0	1	0	0	atypical	1
M.61	56	M	oropharynx	2	1	0	N/A	1	I	8.54139	8.54139	0	0	0	1	atypical	2
M.62	71	M	oropharynx	2	2	0	N/A	1	II	8.50854	8.50854	0	0	0	1	atypical	1
M.63	57	M	base oris	2	0	0	2	0	II	1.11695	1.11695			0	1	classical	1
M.64	73	M	oropharynx	2	1	0	N/A	1	II	8.83706	8.83706	0	0	0	0	atypical	2
M.7	60	M	hypopharynx	2	2b	0	2	1	II	14.8489	16.4915	1	1	1	1	atypical	1
M.9	54	M	oropharynx	2	1	0	2	1	I	6.17608	13.8305	1	0	0	0	mesenchymal	1
M.24	46	M	tongue	2	0	0	2	0	II	8.31143	11.1695	1	1	1	1	classical	N/A

## Sheet: Table S2_CAF_subset_clinic_ch
Table S2: Clinico-pathological characteristics of patients fromw which CAF cultures were established. TNM8th edition used. All patients were indicated for surgery with curative indent. Table is supplemented by mRNA subtype and patient cluster based on lactate shuttle-relevant gene expression. N/A data not available
primary.culture	age.at.dg	gender	tumor.location	pT	pN	pM	G	p16	Stage	RFS.mths	OS.mths	recurrence.1.0	exitus.1.0	exitus.inrelation	smoking	mrna_cluster_name	cluster.sc.2
M.11	63	M	oropharynx	2	2	0	3	1	II	36.8265	36.8265	0	0	0	0	atypical	1
M.12	49	M	larynx	4a	1	0	3	0	IVA	34.7898	34.7898	0	0	0	1	basal	1
M.14	62	M	larynx	4a	0	0	2	0	IVA	19.8752	19.8752	0	0	0	1	basal	1
M.17	63	M	oropharynx	3	3b	0	2	0	IVB	9.46124	18.1997	1	1	1	1	mesenchymal	1
M.21	76	M	larynx	4a	0	0	2	0	IVA	28.3509	28.3509	0	0	0	1	classical	2
M.26	55	F	base oris	2	0	0	2	0	I	14.0604	14.0604	0	0	0	1	basal	2
M.27	45	M	oropharynx	2	2	0	2	1	II	0.952694	0.952694	0	0	0	0	atypical	1
M.28	82	F	oropharynx	2	0	0	2	1	I	24.2444	24.2444	0	0	0	0	atypical	1
M.29	72	F	larynx	2	0	0	2	0	III	20.2694	20.2694	0	0	0	1	classical	1
M.30	68	F	oropharynx	2	3b	0	2	0	IVB	21.6163	21.6163	0	0	0	1	classical	1
M.31	54	M	tongue	2	0	0	2	0	II	19.3495	19.3495	0	0	0	1	basal	2
M.32	58	M	oropharynx	2	1	0	3	1	I	24.6058	24.6058	0	0	0	0	atypical	1
M.34	74	M	larynx	2	0	0	3	0	IVA	11.7608	17.707	0	1	0	1	basal	2
M.5	59	F	larynx	2	2b	0	3	0	IVA	37.0894	37.0894	0	0	0	1	mesenchymal	1
M.6	81	M	oropharynx	2	0	0	2	0	I	36.3666	36.3666	0	0	0	0	mesenchymal	1
M.7	60	M	hypopharynx	2	2b	0	2	1	II	14.8489	16.4915	1	1	1	1	atypical	1
M.9	54	M	oropharynx	2	1	0	2	1	I	6.17608	13.8305	1	0	0	0	mesenchymal	1
M.24	46	M	tongue	2	0	0	2	0	II	8.31143	11.1695	1	1	1	1	classical	N/A

## Sheet: Table S3_Descr_stat_ANOVA
Supplementary table X: Descriptive statistics, tissue expression and metabolical parameters. Shown in non-co-cultured CAFs, and co-cultured cells in both directions, cancer cell to CAF and vice-versa. f.c., fold change, CAF, cancer-associated fibroblasts. Results displayed as mean (standard deviation), p-value calculated using One-way ANOVA.
CAF > FaDu
				Tissue expression cluster				mRNA subtype						pN				stage				p16 status				recurrence				exitus (overall)				tumor location
		Total (N=18)		1 (N=13)	2 (N=4)	p-value		atypical (N=5)	basal (N=5)	classical (N=4)	mesenchymal (N=4)	p-value		<2 (N=12)	>2 (N=6)	p-value		I-II (N=10)	III-IV (N=8)	p-value		0 (N=12)	1 (N=6)	p-value		0 (N=14)	1 (N=4)	p-value		0 (N=14)	1 (N=4)	p-value		base oris (N=1)	hypopharynx (N=1)	larynx (N=6)		oropharynx (N=8)	tongue (N=2)	p value
	Modulus AFM (kPa)	1.372 (0.756)		1.536 (0.821)	0.979 (0.342)	0.214		1.569 (1.172)	1.278 (0.425)	1.264 (0.547)	1.351 (0.879)	0.933		1.385 (0.767)	1.346 (0.805)	0.921		1.298 (0.849)	1.464 (0.667)	0.656		1.316 (0.595)	1.485 (1.068)	0.669		1.324 (0.763)	1.539 (0.817)	0.631		1.357 (0.739)	1.423 (0.933)	0.884		1.222 (NA)	1.630 (NA)	1.248 (0.530)		1.529 (1.043)	1.062 (0.350)	0.932
	Modulus RTDC (kPa)	0.956 (0.064)		0.953 (0.069)	0.958 (0.061)	0.904		0.971 (0.075)	0.971 (0.025)	0.975 (0.074)	0.900 (0.061)	0.268		0.965 (0.070)	0.938 (0.048)	0.408		0.958 (0.072)	0.953 (0.057)	0.872		0.962 (0.047)	0.945 (0.093)	0.619		0.969 (0.057)	0.911 (0.072)	0.107		0.956 (0.070)	0.957 (0.044)	0.985		0.977 (NA)	0.927 (NA)	0.947 (0.054)		0.956 (0.085)	0.988 (0.002)	0.938
	MCT1 (log2 f.c.)	0.641 (1.223)		0.889 (1.305)	0.166 (0.716)	0.313		0.598 (1.359)	0.562 (1.002)	-0.431 (0.683)	1.864 (0.816)	0.05		0.480 (1.113)	0.963 (1.474)	0.446		0.556 (1.314)	0.746 (1.179)	0.754		0.514 (1.160)	0.896 (1.416)	0.548		0.548 (1.239)	0.966 (1.280)	0.562		0.656 (1.332)	0.588 (0.884)	0.925		-0.044 (NA)	1.366 (NA)	0.986 (1.197)		0.716 (1.354)	-0.714 (0.042)	0.502
	MCT4 (log2 f.c.)	0.069 (1.972)		0.485 (2.075)	-0.866 (1.411)	0.247		0.110 (2.135)	0.359 (1.804)	-2.139 (0.627)	1.863 (0.555)	0.019		-0.186 (1.888)	0.578 (2.219)	0.455		-0.018 (1.933)	0.178 (2.149)	0.842		-0.139 (1.957)	0.485 (2.119)	0.543		-0.219 (1.981)	1.075 (1.816)	0.259		-0.115 (2.081)	0.711 (1.607)	0.477		-0.446 (NA)	2.039 (NA)	0.428 (2.109)		0.125 (2.086)	-1.961 (0.516)	0.541
	CD147 (log2 f.c.)	0.048 (0.642)		0.136 (0.669)	-0.095 (0.616)	0.549		0.136 (0.742)	0.095 (0.658)	-0.508 (0.365)	0.435 (0.514)	0.21		-0.048 (0.582)	0.240 (0.768)	0.386		-0.032 (0.653)	0.148 (0.657)	0.57		-0.048 (0.614)	0.240 (0.711)	0.386		-0.006 (0.674)	0.236 (0.554)	0.523		-0.002 (0.679)	0.221 (0.535)	0.557		-0.300 (NA)	0.505 (NA)	0.311 (0.600)		0.010 (0.703)	-0.645 (0.177)	0.418
	CAV1 (log2 f.c.)	-0.266 (0.447)		-0.235 (0.462)	-0.350 (0.514)	0.677		-0.391 (0.354)	-0.285 (0.584)	-0.065 (0.295)	-0.288 (0.586)	0.783		-0.289 (0.457)	-0.220 (0.466)	0.767		-0.413 (0.324)	-0.083 (0.531)	0.122		-0.238 (0.498)	-0.322 (0.360)	0.721		-0.223 (0.464)	-0.418 (0.400)	0.46		-0.187 (0.463)	-0.543 (0.274)	0.168		-0.875 (NA)	-0.415 (NA)	0.070 (0.466)		-0.398 (0.394)	-0.370 (0.049)	0.181
	Lactate (uM)	141.277 (33.923)		145.558 (37.130)	123.388 (20.398)	0.278		136.662 (54.301)	131.102 (30.120)	150.708 (23.766)	150.332 (19.465)	0.801		137.795 (30.937)	148.241 (41.469)	0.554		138.683 (39.189)	144.519 (28.256)	0.729		143.015 (26.320)	137.801 (48.649)	0.769		138.944 (37.305)	149.443 (19.388)	0.6		141.679 (36.022)	139.869 (29.907)	0.928		124.893 (NA)	171.258 (NA)	151.951 (29.111)		133.240 (41.144)	134.603 (31.915)	0.759
	Glycolysis (ATP per 10e4 cells)	151.896 (68.409)		162.470 (51.168)	117.216 (118.140)	0.275		160.743 (49.721)	110.434 (100.059)	196.531 (50.387)	148.029 (40.773)	0.323		148.202 (73.202)	159.285 (63.435)	0.757		158.146 (70.598)	144.083 (69.509)	0.678		143.482 (76.993)	168.725 (48.580)	0.477		154.618 (73.484)	142.370 (54.436)	0.763		167.497 (64.953)	97.294 (55.907)	0.068		16.723 (NA)	77.254 (NA)	127.404 (61.696)		182.022 (42.608)	209.776 (80.075)	0.037
	colony.area	0.249 (0.113)		0.224 (0.117)	0.311 (0.089)	0.193		0.280 (0.091)	0.223 (0.108)	0.359 (0.064)	0.132 (0.070)	0.016		0.267 (0.119)	0.212 (0.102)	0.352		0.272 (0.092)	0.220 (0.137)	0.346		0.247 (0.121)	0.251 (0.107)	0.945		0.263 (0.117)	0.199 (0.096)	0.338		0.257 (0.123)	0.220 (0.077)	0.587		0.293 (NA)	0.221 (NA)	0.221 (0.155)		0.243 (0.100)	0.348 (0.033)	0.759
CAF > Detroit 562
		Total (N=13)		1 (N=8)	2 (N=4)			atypical (N=3)	basal (N=3)	classical (N=4)	mesenchymal (N=3)			<2 (N=9)	>2 (N=4)			I-II (N=7)	III-IV (N=6)			0 (N=10)	1 (N=3)			0 (N=11)	1 (N=2)			0 (N=10)	1 (N=3)			base oris (N=1)		larynx (N=4)		oropharynx (N=6)	tongue (N=2)
	Modulus AFM (kPa)	0.646 (0.511)		0.619 (0.492)	0.808 (0.619)	0.577		0.830 (0.776)	0.862 (0.746)	0.455 (0.184)	0.503 (0.365)	0.691		0.694 (0.597)	0.539 (0.267)	0.634		0.726 (0.685)	0.553 (0.212)	0.568		0.591 (0.447)	0.830 (0.776)	0.503		0.660 (0.536)	0.569 (0.500)	0.829		0.678 (0.561)	0.539 (0.357)	0.699		0.383 (NA)		0.494 (0.138)		0.684 (0.560)	0.969 (1.065)	0.749
	MCT1 (log2 f.c.)	-1.993 (1.014)		-2.029 (1.101)	-2.021 (1.170)	0.992		-1.887 (0.085)	-1.844 (1.365)	-2.561 (0.978)	-0.484 (NA)	0.349		-1.964 (0.778)	-2.070 (1.735)	0.886		-2.097 (0.432)	-1.868 (1.517)	0.729		-2.032 (1.209)	-1.887 (0.085)	0.845		-2.197 (0.970)	-1.074 (0.834)	0.167		-2.437 (0.693)	-0.807 (0.749)	0.008		-2.754 (NA)		-1.644 (1.208)		-2.014 (1.230)	-2.084 (0.594)	0.865
	MCT4 (log2 f.c.)	-2.178 (1.077)		-2.137 (1.295)	-2.331 (0.998)	0.807		-2.380 (0.206)	-2.140 (1.129)	-2.681 (0.730)	0.319 (NA)	0.058		-2.312 (0.692)	-1.821 (1.966)	0.529		-2.423 (0.382)	-1.885 (1.588)	0.439		-2.103 (1.273)	-2.380 (0.206)	0.726		-2.496 (0.736)	-0.749 (1.510)	0.028		-2.704 (0.419)	-0.778 (1.069)	0.001		-2.806 (NA)		-2.066 (1.089)		-2.073 (1.437)	-2.296 (0.679)	0.953
	CD147 (log2 f.c.)	-0.814 (0.485)		-0.703 (0.503)	-1.073 (0.453)	0.271		-0.570 (0.204)	-0.887 (0.316)	-1.105 (0.610)	-0.165 (NA)	0.276		-0.845 (0.399)	-0.732 (0.779)	0.75		-0.713 (0.308)	-0.935 (0.661)	0.48		-0.906 (0.538)	-0.570 (0.204)	0.333		-0.927 (0.459)	-0.308 (0.202)	0.104		-0.975 (0.466)	-0.385 (0.196)	0.068		-0.960 (NA)		-0.963 (0.584)		-0.699 (0.563)	-0.805 (0.502)	0.917
	CAV1 (log2 f.c.)	1.168 (0.548)		1.278 (0.719)	0.967 (0.234)	0.435		1.705 (0.668)	1.062 (0.170)	1.002 (0.463)	0.535 (NA)	0.194		1.301 (0.537)	0.812 (0.479)	0.202		1.457 (0.505)	0.821 (0.395)	0.048		0.966 (0.363)	1.705 (0.668)	0.038		1.223 (0.565)	0.920 (0.544)	0.509		1.267 (0.587)	0.902 (0.386)	0.351		1.165 (NA)		1.012 (0.420)		1.237 (0.796)	1.230 (0.106)	0.966
	Lactate (uM)	151.144 (36.515)		161.439 (39.933)	132.962 (33.077)	0.273		163.417 (28.364)	118.874 (21.221)	151.427 (35.515)	210.000 (NA)	0.134		140.827 (35.152)	178.656 (27.944)	0.132		144.725 (34.198)	158.846 (41.661)	0.551		146.541 (39.827)	163.417 (28.364)	0.524		143.387 (33.927)	186.048 (33.874)	0.142		143.733 (36.252)	170.905 (35.519)	0.295		117.780 (NA)		138.205 (38.285)		173.973 (28.549)	130.159 (45.165)	0.309
	Glycolysis (ATP per 10e4 cells)	174.362 (50.252)		172.672 (45.110)	157.340 (52.336)	0.609		149.842 (54.152)	159.064 (63.959)	209.020 (50.283)	167.968 (24.885)	0.446		166.990 (54.672)	190.948 (40.006)	0.452		165.561 (62.663)	184.630 (33.372)	0.519		181.718 (49.546)	149.842 (54.152)	0.357		165.206 (47.282)	224.718 (44.194)	0.128		164.976 (49.833)	205.649 (45.469)	0.234		91.301 (NA)		166.984 (12.010)		172.186 (53.156)	237.174 (26.579)	0.091
	colony.area	0.135 (0.084)		0.152 (0.093)	0.122 (0.068)	0.579		0.180 (0.117)	0.144 (0.065)	0.069 (0.022)	0.167 (0.104)	0.315		0.135 (0.089)	0.135 (0.086)	0.997		0.157 (0.094)	0.108 (0.069)	0.314		0.121 (0.075)	0.180 (0.117)	0.306		0.151 (0.082)	0.046 (0.002)	0.11		0.153 (0.086)	0.075 (0.049)	0.171		0.214 (NA)		0.130 (0.077)		0.148 (0.100)	0.065 (0.029)	0.55
CAF, noncocultured
		Total (N=18)		1 (N=13)	2 (N=4)			atypical (N=5)	basal (N=5)	classical (N=4)	mesenchymal (N=4)			<2 (N=12)	>2 (N=6)			I-II (N=10)	III-IV (N=8)			0 (N=12)	1 (N=6)			0 (N=14)	1 (N=4)			0 (N=14)	1 (N=4)			base oris (N=1)	hypopharynx (N=1)	larynx (N=6)		oropharynx (N=8)	tongue (N=2)
	MCT1 (log2 f.c.)	-1.946 (0.900)		-1.970 (0.959)	-2.104 (0.762)	0.804		-2.036 (0.864)	-1.490 (0.399)	-2.009 (0.930)	-2.344 (1.393)	0.584		-2.133 (0.891)	-1.574 (0.871)	0.224		-2.075 (0.938)	-1.786 (0.884)	0.516		-1.754 (0.787)	-2.332 (1.060)	0.208		-1.954 (0.731)	-1.919 (1.507)	0.947		-2.079 (0.885)	-1.481 (0.908)	0.253		-1.594 (NA)	-2.404 (NA)	-2.034 (0.813)		-2.034 (1.133)	-1.284 (0.396)	0.843
	MCT4 (log2 f.c.)	0.058 (0.708)		-0.018 (0.790)	0.076 (0.224)	0.821		-0.056 (0.535)	0.466 (0.704)	-0.004 (0.757)	-0.249 (0.893)	0.499		0.095 (0.793)	-0.018 (0.559)	0.76		-0.087 (0.678)	0.239 (0.748)	0.347		0.203 (0.719)	-0.233 (0.645)	0.229		0.009 (0.665)	0.229 (0.937)	0.599		-0.055 (0.729)	0.451 (0.527)	0.217		0.314 (NA)	0.314 (NA)	0.229 (0.830)		-0.256 (0.673)	0.544 (0.594)	0.586
	CD147 (log2 f.c.)	-0.672 (0.611)		-0.625 (0.699)	-0.890 (0.265)	0.477		-0.528 (0.552)	-0.510 (0.600)	-0.608 (0.442)	-1.120 (0.827)	0.453		-0.753 (0.658)	-0.510 (0.520)	0.443		-0.793 (0.668)	-0.521 (0.536)	0.364		-0.603 (0.481)	-0.812 (0.852)	0.51		-0.625 (0.469)	-0.838 (1.058)	0.556		-0.712 (0.631)	-0.533 (0.599)	0.619		-0.500 (NA)	0.270 (NA)	-0.370 (0.540)		-1.018 (0.565)	-0.755 (0.474)	0.151
	CAV1 (log2 f.c.)	0.351 (0.769)		0.346 (0.864)	0.187 (0.405)	0.731		0.487 (0.947)	0.349 (0.459)	0.420 (0.709)	0.112 (1.121)	0.919		0.248 (0.635)	0.555 (1.023)	0.442		0.278 (0.892)	0.441 (0.630)	0.668		0.423 (0.594)	0.205 (1.093)	0.586		0.344 (0.578)	0.375 (1.378)	0.945		0.229 (0.710)	0.777 (0.923)	0.218		0.445 (NA)	1.905 (NA)	0.720 (0.417)		-0.125 (0.659)	0.320 (1.039)	0.045
	Lactate (uM)	114.437 (39.311)		109.753 (35.831)	138.262 (48.735)	0.218		118.464 (52.189)	133.673 (43.203)	97.538 (32.193)	102.257 (19.447)	0.537		123.707 (44.336)	95.897 (17.635)	0.163		110.928 (38.062)	118.823 (43.021)	0.685		111.466 (36.865)	120.379 (46.914)	0.664		120.106 (41.234)	94.597 (26.730)	0.265		114.566 (32.972)	113.985 (63.607)	0.98		95.213 (NA)	68.953 (NA)	122.795 (49.932)		120.242 (36.816)	98.495 (26.113)	0.721
FaDu>CAF
		Total (N=18)		1 (N=13)	2 (N=4)			atypical (N=5)	basal (N=5)	classical (N=4)	mesenchymal (N=4)			<2 (N=12)	>2 (N=6)			I-II (N=10)	III-IV (N=8)			0 (N=12)	1 (N=6)			0 (N=14)	1 (N=4)			0 (N=14)	1 (N=4)			base oris (N=1)	hypopharynx (N=1)	larynx (N=6)		oropharynx (N=8)	tongue (N=2)
	MCT1 (log2 f.c.)	-1.175 (0.874)		-1.207 (0.875)	-0.594 (1.004)	0.382		-1.439 (1.091)	-0.919 (0.806)	-1.144 (0.930)	-1.107 (0.905)	0.875		-1.423 (0.765)	-0.802 (0.962)	0.187		-1.396 (1.064)	-0.921 (0.569)	0.312		-0.920 (0.713)	-1.557 (1.018)	0.175		-1.163 (0.877)	-1.207 (1.001)	0.934		-1.239 (0.927)	-0.996 (0.806)	0.651		0.116 (NA)	-0.079 (NA)	-1.134 (0.503)		-1.435 (0.979)	-1.944 (NA)	0.286
	MCT4 (log2 f.c.)	1.141 (0.945)		1.123 (1.033)	0.909 (0.417)	0.784		1.544 (0.816)	1.013 (0.943)	0.757 (1.169)	1.027 (1.240)	0.724		0.992 (0.823)	1.366 (1.147)	0.472		1.226 (0.958)	1.045 (0.995)	0.727		1.085 (0.918)	1.226 (1.066)	0.788		0.969 (0.730)	1.615 (1.407)	0.256		0.827 (0.826)	2.006 (0.728)	0.026		0.614 (NA)	2.964 (NA)	1.156 (0.803)		0.847 (0.934)	1.834 (NA)	0.274
	CD147 (log2 f.c.)	-0.674 (0.771)		-0.767 (0.803)	-0.025 (0.502)	0.238		-0.375 (0.591)	-0.435 (0.960)	-1.303 (0.611)	-0.862 (0.847)	0.377		-0.682 (0.775)	-0.662 (0.838)	0.962		-0.525 (0.752)	-0.845 (0.814)	0.442		-0.716 (0.807)	-0.611 (0.783)	0.806		-0.659 (0.759)	-0.715 (0.922)	0.906		-0.787 (0.823)	-0.363 (0.580)	0.364		0.330 (NA)	0.455 (NA)	-0.650 (0.778)		-0.969 (0.703)	-0.860 (NA)	0.315
	CAV1 (log2 f.c.)	0.063 (0.797)		-0.097 (0.813)	0.800 (0.163)	0.158		0.247 (0.262)	0.347 (0.940)	0.238 (0.333)	-0.798 (1.210)	0.225		-0.001 (0.969)	0.158 (0.506)	0.72		0.051 (0.874)	0.076 (0.768)	0.954		0.192 (0.705)	-0.130 (0.953)	0.464		0.255 (0.558)	-0.465 (1.191)	0.125		-0.011 (0.839)	0.267 (0.733)	0.568		0.685 (NA)	0.435 (NA)	0.195 (0.815)		-0.236 (0.894)	0.505 (NA)	0.749
	Lactate (uM)	141.277 (33.923)		145.558 (37.130)	123.388 (20.398)	0.278		136.662 (54.301)	131.102 (30.120)	150.708 (23.766)	150.332 (19.465)	0.801		137.795 (30.937)	148.241 (41.469)	0.554		138.683 (39.189)	144.519 (28.256)	0.729		143.015 (26.320)	137.801 (48.649)	0.769		138.944 (37.305)	149.443 (19.388)	0.6		141.679 (36.022)	139.869 (29.907)	0.928		124.893 (NA)	171.258 (NA)	151.951 (29.111)		133.240 (41.144)	134.603 (31.915)	0.759
Detroit562 > CAF
		Total (N=11)		1 (N=6)	2 (N=4)			atypical (N=3)	basal (N=3)	classical (N=4)	mesenchymal (N=1)			<2 (N=8)	>2 (N=3)			I-II (N=6)	III-IV (N=5)			0 (N=8)	1 (N=3)			0 (N=9)	1 (N=2)			0 (N=8)	1 (N=3)			base oris (N=1)		larynx (N=3)		oropharynx (N=5)	tongue (N=2)
	MCT1 (log2 f.c.)	-1.156 (0.928)		-1.009 (1.002)	NA			-1.094 (0.325)	NA	-1.934 (0.269)	0.276 (NA)			-1.304 (0.622)	-1.057 (1.222)	0.815		-1.310 (0.440)	-0.924 (1.697)	0.712		-1.197 (1.290)	-1.094 (0.325)	0.922		-1.437 (0.638)	-0.734 (1.428)	0.487		-1.437 (0.638)	-0.734 (1.428)	0.487		NA		NA		-1.009 (1.002)	-1.744 (NA)
	MCT4 (log2 f.c.)	1.379 (0.999)		1.260 (1.113)	NA			1.234 (0.820)	NA	0.954 (1.273)	2.519 (NA)			1.834 (0.028)	1.075 (1.285)	0.487		1.440 (0.682)	1.286 (1.743)	0.893		1.475 (1.275)	1.234 (0.820)	0.832		0.840 (0.895)	2.186 (0.470)	0.155		0.840 (0.895)	2.186 (0.470)	0.155		NA		NA		1.260 (1.113)	1.854 (NA)
	CD147 (log2 f.c.)	-0.024 (0.721)		-0.038 (0.831)	NA			0.230 (0.042)	NA	-0.610 (0.905)	0.640 (NA)			0.145 (0.163)	-0.137 (0.989)	0.73		0.163 (0.119)	-0.305 (1.336)	0.557		-0.193 (0.965)	0.230 (0.042)	0.598		-0.263 (0.855)	0.335 (0.431)	0.442		-0.263 (0.855)	0.335 (0.431)	0.442		NA		NA		-0.038 (0.831)	0.030 (NA)
	CAV1 (log2 f.c.)	0.835 (1.036)		0.725 (1.162)	NA			1.730 (0.078)	NA	0.480 (1.124)	-0.245 (NA)			1.530 (0.361)	0.372 (1.129)	0.272		1.578 (0.268)	-0.280 (0.049)	0.003		0.238 (0.898)	1.730 (0.078)	0.113		1.048 (1.182)	0.515 (1.075)	0.646		1.048 (1.182)	0.515 (1.075)	0.646		NA		NA		0.725 (1.162)	1.275 (NA)
	Lactate (uM)	151.144 (36.515)		161.439 (39.933)	132.962 (33.077)	0.273		163.417 (28.364)	118.874 (21.221)	151.427 (35.515)	210.000 (NA)	0.134		140.827 (35.152)	178.656 (27.944)	0.132		144.725 (34.198)	158.846 (41.661)	0.551		146.541 (39.827)	163.417 (28.364)	0.524		143.387 (33.927)	186.048 (33.874)	0.142		143.733 (36.252)	170.905 (35.519)	0.295		117.780 (NA)		138.205 (38.285)		173.973 (28.549)	130.159 (45.165)	0.309
Tumor tissue
		Total (N=55)						atypical (N=18)	basal (N=11)	classical (N=14)	mesenchymal (N=12)			<2 (N=37)	>2 (N=18)	p value		I-II (N=28)	III-IV (N=27)	p value		0 (N=35)	1 (N=20)	p value		0 (N=45)	1 (N=6)	p value		0 (N=42)	1 (N=10)	p value		base oris (N=3)	hypopharynx (N=6)	larynx (N=16)	oral cavity (N=1)	oropharynx (N=24)	tongue (N=5)	p value
	MCT1 (log2 f.c.)	-0.061 (1.443)						-0.636 (1.622)	0.622 (1.460)	0.408 (0.950)	-0.369 (1.326)	0.057		-0.023 (1.437)	-0.139 (1.495)	0.782		-0.160 (1.632)	0.042 (1.239)	0.608		0.251 (1.211)	-0.606 (1.674)	0.033		0.037 (1.475)	-1.034 (1.344)	0.098		-0.082 (1.521)	-0.029 (1.362)	0.92		1.180 (1.168)	0.125 (1.742)	0.130 (1.056)	-1.410 (NA)	-0.538 (1.547)	0.926 (1.135)	0.127
	MCT4 (log2 f.c.)	-0.248 (1.407)						-0.270 (1.299)	-0.040 (1.403)	-0.397 (1.483)	-0.234 (1.629)	0.943		-0.389 (1.357)	0.041 (1.504)	0.292		-0.337 (1.222)	-0.156 (1.595)	0.638		-0.267 (1.511)	-0.215 (1.241)	0.896		-0.202 (1.382)	-0.542 (1.914)	0.591		-0.258 (1.382)	-0.215 (1.659)	0.932		-0.395 (0.200)	-0.604 (1.627)	-0.406 (1.450)	1.835 (NA)	-0.135 (1.510)	-0.187 (0.962)	0.722
	CD147 (log2 f.c.)	0.016 (1.020)						0.086 (1.055)	0.662 (1.037)	-0.275 (1.002)	-0.340 (0.746)	0.064		0.021 (1.027)	0.007 (1.037)	0.962		0.082 (0.865)	-0.052 (1.173)	0.631		-0.019 (1.042)	0.078 (1.005)	0.737		0.058 (1.010)	-0.171 (1.366)	0.619		-0.008 (0.917)	0.165 (1.483)	0.638		-0.275 (0.396)	-0.565 (1.223)	-0.167 (1.128)	1.467 (NA)	0.139 (0.969)	0.598 (0.437)	0.245
	CAV1 (log2 f.c.)	-0.128 (2.131)						-1.643 (1.639)	1.933 (1.758)	-0.493 (1.915)	0.680 (1.457)	< 0.001		-0.261 (2.362)	0.145 (1.580)	0.512		-0.537 (2.318)	0.296 (1.868)	0.149		0.652 (1.989)	-1.494 (1.657)	< 0.001		-0.160 (2.126)	0.735 (2.248)	0.34		-0.350 (1.961)	1.204 (2.390)	0.036		0.342 (2.530)	-0.497 (2.526)	0.628 (1.786)	4.532 (NA)	-1.065 (1.803)	1.176 (2.006)	0.012
	ACTA2 (log2 f.c.)	0.075 (1.694)						-0.495 (1.454)	0.470 (0.862)	-0.793 (1.682)	1.716 (1.554)	< 0.001		-0.266 (1.526)	0.816 (1.846)	0.028		-0.252 (1.409)	0.426 (1.921)	0.143		0.324 (1.793)	-0.350 (1.456)	0.16		0.089 (1.675)	0.787 (1.441)	0.337		0.001 (1.525)	0.869 (1.959)	0.134		0.202 (1.687)	-0.393 (1.855)	-0.199 (1.665)	1.752 (NA)	0.136 (1.728)	0.754 (1.866)	0.766

## Sheet: Table S4_correlation
Table X: Results of Pearson correlation analysis. correlation coefficients shown on left, corresponding p-vals on right. CAF, cancer-associated fibroblast
Comparison	Correlation coefficient										P-value
CAF non-cocultured
	MCT1_log2fc	MCT4_log2fc	CD147_log2fc	CAV1_log2fc	lactate.conc.uM							p.1	p.2	p.3	p.4	p.5
MCT1_log2fc	1	-0.112249	0.442239	0.28609	-0.297249						1	0	0.637525	0.0508861	0.221401	0.203108
MCT4_log2fc	-0.112249	1	0.166186	0.234928	0.282043						2	0.637525	0	0.483774	0.318752	0.228294
CD147_log2fc	0.442239	0.166186	1	0.790305	-0.336867						3	0.0508861	0.483774	0	3.37952e-05	0.146401
CAV1_log2fc	0.28609	0.234928	0.790305	1	-0.290147						4	0.221401	0.318752	3.37952e-05	0	0.21463
lactate.conc.uM	-0.297249	0.282043	-0.336867	-0.290147	1						5	0.203108	0.228294	0.146401	0.21463	0
Fadu --> CAF
	MCT1_log2fc	MCT4_log2fc	CD147_log2fc	CAV1_log2fc	lactate.conc.uM							p.1	p.2	p.3	p.4	p.5
MCT1_log2fc	1	-0.154142	0.408012	0.129799	0.300948						1	0	0.554732	0.103991	0.619528	0.24048
MCT4_log2fc	-0.154142	1	0.393815	0.379029	-0.11935						2	0.554732	0	0.117807	0.133514	0.648212
CD147_log2fc	0.408012	0.393815	1	0.600487	-0.0466213						3	0.103991	0.117807	0	0.0108084	0.858976
CAV1_log2fc	0.129799	0.379029	0.600487	1	-0.311875						4	0.619528	0.133514	0.0108084	0	0.222984
lactate.conc.uM	0.300948	-0.11935	-0.0466213	-0.311875	1						5	0.24048	0.648212	0.858976	0.222984	0
Detroit -->CAF
	MCT1_log2fc	MCT4_log2fc	CD147_log2fc	CAV1_log2fc	lactate.conc.uM							p.1	p.2	p.3	p.4	p.5
MCT1_log2fc	1	0.737031	0.690583	-0.220408	0.702579						1	0	0.0587653	0.0858523	0.634845	0.0783304
MCT4_log2fc	0.737031	1	0.72046	0.0871314	0.595392						2	0.0587653	0	0.0677993	0.852642	0.158408
CD147_log2fc	0.690583	0.72046	1	0.372958	0.198591						3	0.0858523	0.0677993	0	0.409947	0.669469
CAV1_log2fc	-0.220408	0.0871314	0.372958	1	-0.565118						4	0.634845	0.852642	0.409947	0	0.18617
lactate.conc.uM	0.702579	0.595392	0.198591	-0.565118	1						5	0.0783304	0.158408	0.669469	0.18617	0
CAF --> FADu
	colony.area	MCT1_log2fc	MCT4_log2fc	CD147_log2fc	CAV1_log2fc	lactate.conc.uM	Glyco.ATP.per10000.cells	AFM.Young	RTDC.Young			p.1	p.2	p.3	p.4	p.5	p.6	p.7	p.8	p.9
colony.area	1	-0.499273	-0.700296	-0.492368	-0.241402	0.140648	0.34301	-0.049842	0.309453		1	0	0.0212088	0.000407982	0.0233631	0.291793	0.543121	0.12795	0.830117	0.19732
MCT1_log2fc	-0.499273	1	0.878929	0.903466	0.491728	0.280749	-0.121507	-0.055468	-0.472092		2	0.0212088	0	1.57763e-07	2.0255e-08	0.0235712	0.217668	0.599812	0.811257	0.0412674
MCT4_log2fc	-0.700296	0.878929	1	0.827567	0.287028	0.253282	-0.339838	0.0843588	-0.395308		3	0.000407982	1.57763e-07	0	3.67837e-06	0.207117	0.267949	0.131747	0.716188	0.0939018
CD147_log2fc	-0.492368	0.903466	0.827567	1	0.657202	0.0717757	-0.330497	-0.0560647	-0.355491		4	0.0233631	2.0255e-08	3.67837e-06	0	0.00120771	0.757188	0.143391	0.809262	0.135268
CAV1_log2fc	-0.241402	0.491728	0.287028	0.657202	1	0.0124157	-0.200171	-0.319087	-0.308453		5	0.291793	0.0235712	0.207117	0.00120771	0	0.957402	0.38431	0.158576	0.198847
lactate.conc.uM	0.140648	0.280749	0.253282	0.0717757	0.0124157	1	0.135419	-0.141456	-0.282582		6	0.543121	0.217668	0.267949	0.757188	0.957402	0	0.558363	0.540784	0.241115
Glyco.ATP.per10000.cells	0.34301	-0.121507	-0.339838	-0.330497	-0.200171	0.135419	1	0.243043	0.12962		7	0.12795	0.599812	0.131747	0.143391	0.38431	0.558363	0	0.288423	0.596887
AFM.Young	-0.049842	-0.055468	0.0843588	-0.0560647	-0.319087	-0.141456	0.243043	1	0.463429		8	0.830117	0.811257	0.716188	0.809262	0.158576	0.540784	0.288423	0	0.0456754
RTDC.Young	0.309453	-0.472092	-0.395308	-0.355491	-0.308453	-0.282582	0.12962	0.463429	1		9	0.19732	0.0412674	0.0939018	0.135268	0.198847	0.241115	0.596887	0.0456754	0
CAF--> Detroit 562
	colony.area	MCT1_log2fc	MCT4_log2fc	CD147_log2fc	CAV1_log2fc	lactate.conc.uM	Glyco.ATP.per10000.cells	AFM.Young				p.1	p.2	p.3	p.4	p.5	p.6	p.7	p.8
colony.area	1	-0.0463872	-0.196769	-0.127082	0.128317	0.0166053	-0.607828	0.124537			1	0	0.874877	0.500159	0.665066	0.661988	0.95507	0.0124976	0.645849
MCT1_log2fc	-0.0463872	1	0.801385	0.183078	0.130551	0.0538551	0.398732	0.0439499			2	0.874877	0	0.000569083	0.531	0.65643	0.854915	0.157889	0.881408
MCT4_log2fc	-0.196769	0.801385	1	0.497778	0.0621015	0.382305	0.380143	0.172049			3	0.500159	0.000569083	0	0.0700928	0.832965	0.177333	0.180001	0.556437
CD147_log2fc	-0.127082	0.183078	0.497778	1	-0.080469	0.207947	0.146134	-0.0167211			4	0.665066	0.531	0.0700928	0	0.784501	0.47561	0.618136	0.954756
CAV1_log2fc	0.128317	0.130551	0.0621015	-0.080469	1	-0.0109497	-0.266321	0.028412			5	0.661988	0.65643	0.832965	0.784501	0	0.970365	0.357389	0.923191
lactate.conc.uM	0.0166053	0.0538551	0.382305	0.207947	-0.0109497	1	-0.207056	0.209924			6	0.95507	0.854915	0.177333	0.47561	0.970365	0	0.477545	0.471327
Glyco.ATP.per10000.cells	-0.607828	0.398732	0.380143	0.146134	-0.266321	-0.207056	1	-0.101422			7	0.0124976	0.157889	0.180001	0.618136	0.357389	0.477545	0	0.708593
AFM.Young	0.124537	0.0439499	0.172049	-0.0167211	0.028412	0.209924	-0.101422	1			8	0.645849	0.881408	0.556437	0.954756	0.923191	0.471327	0.708593	0

## Sheet: Table S5_CAF_subset_summary
Table S5: Summary of clinico-pathological characteristics of patients from which CAF cultures were established. All patients were indicated for surgery with curative indent. Table is supplemented by mRNA subtype.
Factor/level		N	mRNA subtype
			AT	BA	CL	ME
Gender
	F	5	1	1	2	1
	M	13	4	4	2	3
Tumor location
	floor of mouth	1	0	1	0	0
	hypopharynx	1	1	0	0	0
	larynx	6	0	3	2	1
	oropharynx	8	4	0	1	3
	tongue	2	0	1	1	0
p16 status
	p16 neg.	12	0	5	4	3
	p16 pos.	6	5	0	0	1
pN
	<2	12	2	5	3	2
	>2	6	3	0	1	2
Stage
	I-II	10	5	2	1	2
	III-IV	8	0	3	3	2
Smoking status
	0	6	4	0	0	2
	1	12	0	5	4	2
